# Supplementary material for: FAS receptor regulates NOTCH activity through ERK-JAG1 axis activation and controls oral cancer stemness ability and pulmonary metastasis
Source: Cell Death Discov. 2022 Mar 5;8:101. doi: 10.1038/s41420-022-00899-5 (PMC8898312; doi:10.1038/s41420-022-00899-5)
Supplement: Supplementary file 9 — Supplementary Table 3. [file 41420_2022_899_MOESM9_ESM.xlsx]

## Sheet: 工作表1
Probe Set ID	FC ([MH AFX 246.CEL] vs [MH AFX 245.CEL])	Log FC ([MH AFX 246.CEL] vs [MH AFX 245.CEL])	FC (abs) ([MH AFX 246.CEL] vs [MH AFX 245.CEL])	Regulation ([MH AFX 246.CEL] vs [MH AFX 245.CEL])	MH AFX 245.CEL(normalized)	MH AFX 246.CEL(normalized)	Gene Symbol
201650_at	-231.737	-7.85635	231.737	down	0	-7.85635	KRT19
204475_at	-204.243	-7.67414	204.243	down	0	-7.67414	MMP1
231597_x_at	-120.521	-6.91314	120.521	down	0	-6.91314
221728_x_at	-90.5017	-6.49987	90.5017	down	0	-6.49987	XIST
224588_at	-85.2024	-6.41282	85.2024	down	0	-6.41282	XIST
230193_at	-59.6861	-5.89932	59.6861	down	0	-5.89932	WDR66
227671_at	-59.0617	-5.88415	59.0617	down	0	-5.88415	XIST
231192_at	-50.6412	-5.66224	50.6412	down	0	-5.66224	LPAR3
212977_at	-50.319	-5.65303	50.319	down	0	-5.65303	ACKR3
200953_s_at	-46.8048	-5.54858	46.8048	down	0	-5.54858	CCND2
240259_at	-37.8852	-5.24356	37.8852	down	0	-5.24356	FLRT2///LOC100506718
206165_s_at	-37.6599	-5.23496	37.6599	down	0	-5.23496	CLCA2
217528_at	-32.2636	-5.01184	32.2636	down	0	-5.01184	CLCA2
204359_at	-28.623	-4.8391	28.623	down	0	-4.8391	FLRT2
209351_at	-28.012	-4.80797	28.012	down	0	-4.80797	KRT14
214218_s_at	-26.676	-4.73747	26.676	down	0	-4.73747	XIST
231867_at	-25.9011	-4.69494	25.9011	down	0	-4.69494	TENM2
208025_s_at	-24.2529	-4.60009	24.2529	down	0	-4.60009	HMGA2
204780_s_at	-22.8233	-4.51244	22.8233	down	0	-4.51244	FAS
210143_at	-22.7479	-4.50766	22.7479	down	0	-4.50766	ANXA10
206166_s_at	-22.4277	-4.48721	22.4277	down	0	-4.48721	CLCA2
216252_x_at	-19.753	-4.304	19.753	down	0	-4.304	FAS
215719_x_at	-19.7218	-4.30172	19.7218	down	0	-4.30172	FAS
225044_at	-19.5232	-4.28712	19.5232	down	0	-4.28712	NT5C3B
1567224_at	-18.0158	-4.17119	18.0158	down	0	-4.17119	HMGA2
224590_at	-16.6569	-4.05805	16.6569	down	0	-4.05805	XIST
204396_s_at	-16.0288	-4.0026	16.0288	down	0	-4.0026	GRK5
220816_at	-15.62	-3.96533	15.62	down	0	-3.96533	LPAR3
226847_at	-15.4562	-3.95011	15.4562	down	0	-3.95011	FST
1555007_s_at	-15.0401	-3.91074	15.0401	down	0	-3.91074	WDR66
223541_at	-14.8176	-3.88924	14.8176	down	0	-3.88924	HAS3
214240_at	-14.5426	-3.86221	14.5426	down	0	-3.86221	GAL
202499_s_at	-14.1029	-3.81792	14.1029	down	0	-3.81792	SLC2A3
206033_s_at	-13.79	-3.78555	13.79	down	0	-3.78555	DSC3
210020_x_at	-13.6825	-3.77426	13.6825	down	0	-3.77426	CALML3
236219_at	-13.6631	-3.77222	13.6631	down	0	-3.77222	SLC35G1
203504_s_at	-13.356	-3.73942	13.356	down	0	-3.73942	ABCA1
227209_at	-12.7831	-3.67617	12.7831	down	0	-3.67617	CNTN1
201141_at	-12.6281	-3.65856	12.6281	down	0	-3.65856	GPNMB
204781_s_at	-11.7706	-3.55711	11.7706	down	0	-3.55711	FAS
206032_at	-11.7359	-3.55286	11.7359	down	0	-3.55286	DSC3
1556121_at	-11.7348	-3.55272	11.7348	down	0	-3.55272	NAP1L1
208153_s_at	-11.6649	-3.5441	11.6649	down	0	-3.5441	FAT2
204948_s_at	-11.4354	-3.51544	11.4354	down	0	-3.51544	FST
230072_at	-11.3748	-3.50777	11.3748	down	0	-3.50777	TBC1D15
206164_at	-10.9357	-3.45097	10.9357	down	0	-3.45097	CLCA2
203505_at	-10.8923	-3.44524	10.8923	down	0	-3.44524	ABCA1
230720_at	-10.7163	-3.42174	10.7163	down	0	-3.42174	RNF182
217997_at	-10.7146	-3.42151	10.7146	down	0	-3.42151	PHLDA1
203797_at	-10.7062	-3.42037	10.7062	down	0	-3.42037	VSNL1
227529_s_at	-10.4829	-3.38997	10.4829	down	0	-3.38997	AKAP12
210078_s_at	-10.1968	-3.35005	10.1968	down	0	-3.35005	KCNAB1
228737_at	-10.1654	-3.3456	10.1654	down	0	-3.3456	TOX2
224589_at	-10.1636	-3.34534	10.1636	down	0	-3.34534	XIST
229160_at	-9.90259	-3.30781	9.90259	down	0	-3.30781	MUM1L1
206172_at	-9.64242	-3.26939	9.64242	down	0	-3.26939	IL13RA2
44654_at	-9.22882	-3.20615	9.22882	down	0	-3.20615	G6PC3
213849_s_at	-9.10608	-3.18683	9.10608	down	0	-3.18683	PPP2R2B
226534_at	-8.96848	-3.16486	8.96848	down	0	-3.16486	KITLG
203633_at	-8.95066	-3.16199	8.95066	down	0	-3.16199	CPT1A
207345_at	-8.94904	-3.16173	8.94904	down	0	-3.16173	FST
227126_at	-8.84933	-3.14557	8.84933	down	0	-3.14557	PTPRG
205899_at	-8.83084	-3.14255	8.83084	down	0	-3.14255	CCNA1
204748_at	-8.81457	-3.13989	8.81457	down	0	-3.13989	PTGS2
229390_at	-8.70208	-3.12136	8.70208	down	0	-3.12136	FAM26F
219937_at	-8.66862	-3.1158	8.66862	down	0	-3.1158	TRHDE
224901_at	-8.53792	-3.09389	8.53792	down	0	-3.09389	SCD5
202504_at	-8.50213	-3.08782	8.50213	down	0	-3.08782	TRIM29
202497_x_at	-8.37839	-3.06667	8.37839	down	0	-3.06667	SLC2A3
230570_at	-8.2897	-3.05132	8.2897	down	0	-3.05132	EIF3H
1554018_at	-8.14112	-3.02523	8.14112	down	0	-3.02523	GPNMB
226268_at	-8.04392	-3.0079	8.04392	down	0	-3.0079	RAB21
206300_s_at	-8.03118	-3.00561	8.03118	down	0	-3.00561	PTHLH
226934_at	-7.93456	-2.98815	7.93456	down	0	-2.98815	CPSF6
204967_at	-7.86751	-2.97591	7.86751	down	0	-2.97591	SHROOM2
207173_x_at	-7.85663	-2.97391	7.85663	down	0	-2.97391	CDH11
211756_at	-7.83876	-2.97063	7.83876	down	0	-2.97063	PTHLH
227530_at	-7.79137	-2.96188	7.79137	down	0	-2.96188	AKAP12
217999_s_at	-7.54492	-2.91551	7.54492	down	0	-2.91551	PHLDA1
1556773_at	-7.5422	-2.91498	7.5422	down	0	-2.91498
229975_at	-7.33096	-2.874	7.33096	down	0	-2.874	BMPR1B
218806_s_at	-7.32333	-2.8725	7.32333	down	0	-2.8725	VAV3
223089_at	-7.24412	-2.85681	7.24412	down	0	-2.85681	VEZT
205220_at	-7.12353	-2.83259	7.12353	down	0	-2.83259	HCAR3
225710_at	-7.11662	-2.83119	7.11662	down	0	-2.83119	GNB4
208754_s_at	-7.08496	-2.82476	7.08496	down	0	-2.82476	NAP1L1
229532_at	-7.02485	-2.81247	7.02485	down	0	-2.81247	ZNF502
212813_at	-6.81887	-2.76953	6.81887	down	0	-2.76953	JAM3
229129_at	-6.80674	-2.76696	6.80674	down	0	-2.76696	HNRNPD
238822_at	-6.6786	-2.73954	6.6786	down	0	-2.73954
204455_at	-6.6679	-2.73723	6.6679	down	0	-2.73723	DST
218807_at	-6.66758	-2.73716	6.66758	down	0	-2.73716	VAV3
241735_at	-6.63202	-2.72945	6.63202	down	0	-2.72945	RASSF8
238692_at	-6.62534	-2.72799	6.62534	down	0	-2.72799	BTBD11
1558683_a_at	-6.57976	-2.71803	6.57976	down	0	-2.71803	HMGA2
1559203_s_at	-6.5671	-2.71526	6.5671	down	0	-2.71526	KRAS
228153_at	-6.55531	-2.71266	6.55531	down	0	-2.71266	RNF144B
204944_at	-6.51909	-2.70467	6.51909	down	0	-2.70467	PTPRG
211367_s_at	-6.5151	-2.70379	6.5151	down	0	-2.70379	CASP1
209591_s_at	-6.41283	-2.68096	6.41283	down	0	-2.68096	BMP7
238067_at	-6.39039	-2.6759	6.39039	down	0	-2.6759	TBC1D8B
224755_at	-6.38662	-2.67505	6.38662	down	0	-2.67505	TM9SF3
239329_at	-6.38185	-2.67398	6.38185	down	0	-2.67398	RAB21
227708_at	-6.37304	-2.67198	6.37304	down	0	-2.67198	EEF1A1
227293_at	-6.34255	-2.66506	6.34255	down	0	-2.66506	FIP1L1
206874_s_at	-6.30482	-2.65645	6.30482	down	0	-2.65645	SLK
211368_s_at	-6.18925	-2.62977	6.18925	down	0	-2.62977	CASP1
203691_at	-6.18156	-2.62797	6.18156	down	0	-2.62797	PI3
230286_at	-6.14087	-2.61844	6.14087	down	0	-2.61844	SLC6A11
222895_s_at	-6.05055	-2.59707	6.05055	down	0	-2.59707	BCL11B
229391_s_at	-6.01721	-2.58909	6.01721	down	0	-2.58909	FAM26F
239253_at	-6.00717	-2.58669	6.00717	down	0	-2.58669
1558682_at	-5.95041	-2.57299	5.95041	down	0	-2.57299	HMGA2
228314_at	-5.88284	-2.55651	5.88284	down	0	-2.55651	LRRC8C
219528_s_at	-5.87101	-2.55361	5.87101	down	0	-2.55361	BCL11B
228709_at	-5.83175	-2.54393	5.83175	down	0	-2.54393	TPR
227719_at	-5.80912	-2.53832	5.80912	down	0	-2.53832	SMAD9
226907_at	-5.79966	-2.53597	5.79966	down	0	-2.53597	PPP1R14C
1556318_s_at	-5.79281	-2.53426	5.79281	down	0	-2.53426	CAND1
225045_at	-5.75981	-2.52602	5.75981	down	0	-2.52602	CCDC88A
222394_at	-5.75577	-2.52501	5.75577	down	0	-2.52501	PDCD6IP
203153_at	-5.69232	-2.50902	5.69232	down	0	-2.50902	IFIT1
230300_at	-5.68247	-2.50652	5.68247	down	0	-2.50652	PSMA5
226755_at	-5.64248	-2.49633	5.64248	down	0	-2.49633	MIR205HG
243023_at	-5.63309	-2.49393	5.63309	down	0	-2.49393
213800_at	-5.62316	-2.49138	5.62316	down	0	-2.49138	CFH
41469_at	-5.59612	-2.48443	5.59612	down	0	-2.48443	PI3
235324_at	-5.58187	-2.48075	5.58187	down	0	-2.48075	SRSF3
224817_at	-5.56999	-2.47767	5.56999	down	0	-2.47767	SH3PXD2A
223204_at	-5.50689	-2.46124	5.50689	down	0	-2.46124	FAM198B
202470_s_at	-5.49238	-2.45743	5.49238	down	0	-2.45743	CPSF6
210471_s_at	-5.47033	-2.45163	5.47033	down	0	-2.45163	KCNAB1
223093_at	-5.34659	-2.41862	5.34659	down	0	-2.41862	ANKH
235830_at	-5.30317	-2.40686	5.30317	down	0	-2.40686	NT5DC1
208753_s_at	-5.29072	-2.40347	5.29072	down	0	-2.40347	NAP1L1
228708_at	-5.28179	-2.40103	5.28179	down	0	-2.40103	RAB27B
216918_s_at	-5.27441	-2.39901	5.27441	down	0	-2.39901	DST
238554_at	-5.26892	-2.39751	5.26892	down	0	-2.39751	CYB5B
209732_at	-5.26335	-2.39598	5.26335	down	0	-2.39598	CLEC2B
215388_s_at	-5.23144	-2.38721	5.23144	down	0	-2.38721	CFH///CFHR1
226558_at	-5.20317	-2.37939	5.20317	down	0	-2.37939	LOC105379273///LOC389834///MAFIP///TEKT4P2
244705_at	-5.1998	-2.37846	5.1998	down	0	-2.37846	POT1-AS1
225667_s_at	-5.18646	-2.37475	5.18646	down	0	-2.37475	FAM84A
1559827_at	-5.17828	-2.37247	5.17828	down	0	-2.37247	LINC00960
204352_at	-5.17126	-2.37052	5.17126	down	0	-2.37052	TRAF5
209692_at	-5.17076	-2.37038	5.17076	down	0	-2.37038	EYA2
200951_s_at	-5.15585	-2.36621	5.15585	down	0	-2.36621	CCND2
228038_at	-5.14737	-2.36384	5.14737	down	0	-2.36384	SOX2
242289_at	-5.05834	-2.33866	5.05834	down	0	-2.33866	MRPL42
229146_at	-5.0411	-2.33374	5.0411	down	0	-2.33374	C7orf31
218456_at	-5.00504	-2.32338	5.00504	down	0	-2.32338	CAPRIN2
220013_at	-4.99648	-2.32091	4.99648	down	0	-2.32091	EPHX3
230178_s_at	-4.9904	-2.31916	4.9904	down	0	-2.31916	ELP2
206191_at	-4.9904	-2.31916	4.9904	down	0	-2.31916	ENTPD3
203562_at	-4.98202	-2.31673	4.98202	down	0	-2.31673	FEZ1
204636_at	-4.94935	-2.30724	4.94935	down	0	-2.30724	COL17A1
228291_s_at	-4.93364	-2.30265	4.93364	down	0	-2.30265	KIZ
232247_at	-4.92662	-2.3006	4.92662	down	0	-2.3006	ZNF502
204464_s_at	-4.897	-2.2919	4.897	down	0	-2.2919	EDNRA
228570_at	-4.88678	-2.28888	4.88678	down	0	-2.28888	BTBD11
218000_s_at	-4.87699	-2.28599	4.87699	down	0	-2.28599	PHLDA1
212565_at	-4.86055	-2.28112	4.86055	down	0	-2.28112	STK38L
202971_s_at	-4.8417	-2.27551	4.8417	down	0	-2.27551	DYRK2
241470_x_at	-4.79175	-2.26055	4.79175	down	0	-2.26055	RASSF9
1554997_a_at	-4.76717	-2.25313	4.76717	down	0	-2.25313	PTGS2
224215_s_at	-4.74411	-2.24614	4.74411	down	0	-2.24614	DLL1
1556194_a_at	-4.72325	-2.23978	4.72325	down	0	-2.23978	HSPA4L
236922_at	-4.71713	-2.23791	4.71713	down	0	-2.23791	NCK1
221974_at	-4.715	-2.23726	4.715	down	0	-2.23726	IPW
219489_s_at	-4.69861	-2.23224	4.69861	down	0	-2.23224	NXN
203202_at	-4.69259	-2.23038	4.69259	down	0	-2.23038	KRR1
233002_at	-4.65452	-2.21863	4.65452	down	0	-2.21863	PPP4R4
202724_s_at	-4.65245	-2.21799	4.65245	down	0	-2.21799	FOXO1
227875_at	-4.60733	-2.20393	4.60733	down	0	-2.20393	KLHL13
224774_s_at	-4.60035	-2.20174	4.60035	down	0	-2.20174	NAV1
230194_at	-4.59283	-2.19938	4.59283	down	0	-2.19938	LRPPRC
226592_at	-4.58296	-2.19628	4.58296	down	0	-2.19628	ZNF618
221965_at	-4.57901	-2.19504	4.57901	down	0	-2.19504	MPHOSPH9
217996_at	-4.56828	-2.19165	4.56828	down	0	-2.19165	PHLDA1
238439_at	-4.56757	-2.19143	4.56757	down	0	-2.19143	ANKRD22
1569582_at	-4.55255	-2.18668	4.55255	down	0	-2.18668	AADACP1
227197_at	-4.5375	-2.1819	4.5375	down	0	-2.1819	ARHGEF26
212179_at	-4.52866	-2.17909	4.52866	down	0	-2.17909	PNISR
218717_s_at	-4.50384	-2.17115	4.50384	down	0	-2.17115	P3H2
221727_at	-4.50213	-2.17061	4.50213	down	0	-2.17061	SUB1
235879_at	-4.49307	-2.1677	4.49307	down	0	-2.1677
202289_s_at	-4.48413	-2.16483	4.48413	down	0	-2.16483	TACC2
205199_at	-4.48381	-2.16472	4.48381	down	0	-2.16472	CA9
219961_s_at	-4.47324	-2.16132	4.47324	down	0	-2.16132	KIZ
230935_at	-4.47232	-2.16102	4.47232	down	0	-2.16102	HAGLROS
215358_x_at	-4.45453	-2.15527	4.45453	down	0	-2.15527	ZNF37BP
218677_at	-4.45352	-2.15495	4.45352	down	0	-2.15495	S100A14
229126_at	-4.44703	-2.15284	4.44703	down	0	-2.15284	TMEM19
200597_at	-4.43246	-2.14811	4.43246	down	0	-2.14811	EIF3A
45714_at	-4.42016	-2.1441	4.42016	down	0	-2.1441	HCFC1R1
202723_s_at	-4.41962	-2.14392	4.41962	down	0	-2.14392	FOXO1
209846_s_at	-4.41419	-2.14215	4.41419	down	0	-2.14215	BTN3A2
222447_at	-4.3975	-2.13668	4.3975	down	0	-2.13668	METTL9
203798_s_at	-4.37828	-2.13036	4.37828	down	0	-2.13036	VSNL1
220397_at	-4.37291	-2.12859	4.37291	down	0	-2.12859	MDM1
208883_at	-4.37005	-2.12765	4.37005	down	0	-2.12765	UBR5
228624_at	-4.36622	-2.12639	4.36622	down	0	-2.12639	TMEM144
228146_at	-4.36115	-2.12471	4.36115	down	0	-2.12471	C17orf51
228155_at	-4.3607	-2.12456	4.3607	down	0	-2.12456	FAM213A
224435_at	-4.35629	-2.1231	4.35629	down	0	-2.1231	FAM213A
1555878_at	-4.34814	-2.1204	4.34814	down	0	-2.1204	RPS24
52837_at	-4.34792	-2.12033	4.34792	down	0	-2.12033	KIAA1644
228390_at	-4.33282	-2.11531	4.33282	down	0	-2.11531	RAB30
209125_at	-4.32587	-2.11299	4.32587	down	0	-2.11299	KRT6A
205372_at	-4.32366	-2.11225	4.32366	down	0	-2.11225	PLAG1
225108_at	-4.32266	-2.11192	4.32266	down	0	-2.11192	AGPS
235236_at	-4.31768	-2.11026	4.31768	down	0	-2.11026	FAM196B
223178_s_at	-4.30847	-2.10718	4.30847	down	0	-2.10718	NT5DC1
213878_at	-4.30429	-2.10578	4.30429	down	0	-2.10578	PYROXD1
202969_at	-4.30308	-2.10537	4.30308	down	0	-2.10537	DYRK2
243910_x_at	-4.25481	-2.08909	4.25481	down	0	-2.08909	CAND1
1569464_at	-4.25123	-2.08788	4.25123	down	0	-2.08788	PPFIBP1
242273_at	-4.24516	-2.08582	4.24516	down	0	-2.08582	LLPH
221530_s_at	-4.24003	-2.08407	4.24003	down	0	-2.08407	BHLHE41
228959_at	-4.23296	-2.08167	4.23296	down	0	-2.08167	PDK3
210230_at	-4.22654	-2.07948	4.22654	down	0	-2.07948
229797_at	-4.22574	-2.0792	4.22574	down	0	-2.0792	MCOLN3
211382_s_at	-4.20178	-2.071	4.20178	down	0	-2.071	TACC2
201129_at	-4.19485	-2.06862	4.19485	down	0	-2.06862	SRSF7
203634_s_at	-4.18951	-2.06678	4.18951	down	0	-2.06678	CPT1A
238913_at	-4.18008	-2.06353	4.18008	down	0	-2.06353
209863_s_at	-4.17973	-2.06341	4.17973	down	0	-2.06341	TP63
226590_at	-4.16737	-2.05914	4.16737	down	0	-2.05914	ZNF618
224772_at	-4.15116	-2.05352	4.15116	down	0	-2.05352	NAV1
217540_at	-4.15103	-2.05347	4.15103	down	0	-2.05347	NXPE3
216236_s_at	-4.14574	-2.05163	4.14574	down	0	-2.05163	SLC2A14///SLC2A3
217998_at	-4.135	-2.04789	4.135	down	0	-2.04789	PHLDA1
229573_at	-4.09077	-2.03237	4.09077	down	0	-2.03237	USP9X
218537_at	-4.0813	-2.02903	4.0813	down	0	-2.02903	HCFC1R1
213790_at	-4.03184	-2.01144	4.03184	down	0	-2.01144	ADAM12
217974_at	-4.03062	-2.011	4.03062	down	0	-2.011	TM7SF3
219863_at	-4.03061	-2.011	4.03061	down	0	-2.011	HERC5
226671_at	-4.03037	-2.01091	4.03037	down	0	-2.01091	LAMP2
210613_s_at	-4.02976	-2.01069	4.02976	down	0	-2.01069	SYNGR1
241959_at	-4.02147	-2.00772	4.02147	down	0	-2.00772	ANAPC10
210310_s_at	-4.0023	-2.00083	4.0023	down	0	-2.00083	FGF5
226889_at	-4.00209	-2.00075	4.00209	down	0	-2.00075	WDR35
226990_at	-4.0011	-2.0004	4.0011	down	0	-2.0004	CAPRIN1
216268_s_at	-4.00008	-2.00003	4.00008	down	0	-2.00003	JAG1
209098_s_at	-3.99199	-1.99711	3.99199	down	0	-1.99711	JAG1
219802_at	-3.98802	-1.99567	3.98802	down	0	-1.99567	PYROXD1
235573_at	-3.97494	-1.99093	3.97494	down	0	-1.99093	HSPH1
242607_at	-3.96889	-1.98874	3.96889	down	0	-1.98874
241681_at	-3.96889	-1.98874	3.96889	down	0	-1.98874
218911_at	-3.95106	-1.98224	3.95106	down	0	-1.98224	YEATS4
201313_at	-3.95032	-1.98197	3.95032	down	0	-1.98197	ENO2
1559970_at	-3.94068	-1.97844	3.94068	down	0	-1.97844	LOC100506731
224525_s_at	-3.9352	-1.97644	3.9352	down	0	-1.97644	OLA1
209627_s_at	-3.92986	-1.97448	3.92986	down	0	-1.97448	OSBPL3
203735_x_at	-3.90273	-1.96448	3.90273	down	0	-1.96448	PPFIBP1
236916_at	-3.9025	-1.9644	3.9025	down	0	-1.9644
226066_at	-3.88769	-1.95891	3.88769	down	0	-1.95891	MITF
205227_at	-3.88528	-1.95802	3.88528	down	0	-1.95802	IL1RAP
231067_s_at	-3.88372	-1.95744	3.88372	down	0	-1.95744	AKAP12
229355_at	-3.86951	-1.95215	3.86951	down	0	-1.95215	UBE2D3
213912_at	-3.86905	-1.95198	3.86905	down	0	-1.95198	TBC1D30
230177_at	-3.85732	-1.9476	3.85732	down	0	-1.9476	GTF2H2///GTF2H2B///GTF2H2C
219387_at	-3.85464	-1.9466	3.85464	down	0	-1.9466	CCDC88A
223385_at	-3.84822	-1.94419	3.84822	down	0	-1.94419	CYP2S1
224463_s_at	-3.84303	-1.94224	3.84303	down	0	-1.94224	C11orf70
226806_s_at	-3.82657	-1.93605	3.82657	down	0	-1.93605	NFIA
219973_at	-3.81307	-1.93095	3.81307	down	0	-1.93095	ARSJ
201436_at	-3.78942	-1.92198	3.78942	down	0	-1.92198	EIF4E
242260_at	-3.7843	-1.92003	3.7843	down	0	-1.92003	MATR3
210945_at	-3.78268	-1.91941	3.78268	down	0	-1.91941	COL4A6
1552304_at	-3.77605	-1.91688	3.77605	down	0	-1.91688	ALG10
227191_at	-3.7734	-1.91586	3.7734	down	0	-1.91586	ITFG1
229513_at	-3.77309	-1.91575	3.77309	down	0	-1.91575	STRBP
205724_at	-3.76554	-1.91286	3.76554	down	0	-1.91286	PKP1
208891_at	-3.75902	-1.91036	3.75902	down	0	-1.91036	DUSP6
217833_at	-3.75797	-1.90995	3.75797	down	0	-1.90995	SYNCRIP
238462_at	-3.75125	-1.90737	3.75125	down	0	-1.90737	UBASH3B
219570_at	-3.75034	-1.90702	3.75034	down	0	-1.90702	KIF16B
226018_at	-3.746	-1.90535	3.746	down	0	-1.90535	MTURN
213761_at	-3.74319	-1.90427	3.74319	down	0	-1.90427	MDM1
235926_at	-3.72946	-1.89897	3.72946	down	0	-1.89897	ANAPC5
235787_at	-3.72925	-1.89889	3.72925	down	0	-1.89889	CDC37L1
230332_at	-3.72786	-1.89835	3.72786	down	0	-1.89835	ZCCHC7
206953_s_at	-3.72591	-1.89759	3.72591	down	0	-1.89759	ADGRL2
223784_at	-3.72591	-1.89759	3.72591	down	0	-1.89759	TMEM27
240353_s_at	-3.72225	-1.89618	3.72225	down	0	-1.89618	C12orf54
1556209_at	-3.71972	-1.8952	3.71972	down	0	-1.8952	CLEC2B
227993_at	-3.71847	-1.89471	3.71847	down	0	-1.89471	METAP2
229994_at	-3.7144	-1.89313	3.7144	down	0	-1.89313	NFIA
210103_s_at	-3.7144	-1.89313	3.7144	down	0	-1.89313	FOXA2
223496_s_at	-3.71431	-1.8931	3.71431	down	0	-1.8931	CCDC8
1553118_at	-3.71124	-1.8919	3.71124	down	0	-1.8919	THEM4
222891_s_at	-3.70957	-1.89125	3.70957	down	0	-1.89125	BCL11A
227132_at	-3.70957	-1.89125	3.70957	down	0	-1.89125	ZNF706
217272_s_at	-3.70353	-1.8889	3.70353	down	0	-1.8889	SERPINB13
200685_at	-3.70018	-1.8876	3.70018	down	0	-1.8876	SRSF11
227562_at	-3.69158	-1.88424	3.69158	down	0	-1.88424	LAMTOR3
1555742_at	-3.67862	-1.87916	3.67862	down	0	-1.87916	ERVH-6
216614_at	-3.66885	-1.87533	3.66885	down	0	-1.87533
243735_at	-3.66885	-1.87533	3.66885	down	0	-1.87533	ELP2
221759_at	-3.65891	-1.87141	3.65891	down	0	-1.87141	G6PC3
229253_at	-3.65269	-1.86896	3.65269	down	0	-1.86896	THEM4
207030_s_at	-3.6468	-1.86663	3.6468	down	0	-1.86663	CSRP2
230973_at	-3.64131	-1.86446	3.64131	down	0	-1.86446	SH2D5
204519_s_at	-3.63286	-1.86111	3.63286	down	0	-1.86111	PLLP
200632_s_at	-3.63186	-1.86071	3.63186	down	0	-1.86071	NDRG1
209099_x_at	-3.62953	-1.85978	3.62953	down	0	-1.85978	JAG1
213913_s_at	-3.62662	-1.85863	3.62662	down	0	-1.85863	TBC1D30
235320_at	-3.62658	-1.85861	3.62658	down	0	-1.85861	ARL6
212511_at	-3.62629	-1.85849	3.62629	down	0	-1.85849	PICALM
204310_s_at	-3.62584	-1.85832	3.62584	down	0	-1.85832	NPR2
228987_at	-3.62489	-1.85794	3.62489	down	0	-1.85794	FAM49B
227119_at	-3.62278	-1.8571	3.62278	down	0	-1.8571	CNOT6L
204567_s_at	-3.62037	-1.85614	3.62037	down	0	-1.85614	ABCG1
216115_at	-3.61891	-1.85556	3.61891	down	0	-1.85556	NF1
204268_at	-3.61399	-1.85359	3.61399	down	0	-1.85359	S100A2
1556035_s_at	-3.61236	-1.85294	3.61236	down	0	-1.85294	ZNF207
239196_at	-3.60983	-1.85193	3.60983	down	0	-1.85193	ANKRD22
224446_at	-3.60907	-1.85163	3.60907	down	0	-1.85163	LLPH
243370_at	-3.60732	-1.85093	3.60732	down	0	-1.85093	CAPRIN1
218988_at	-3.60586	-1.85034	3.60586	down	0	-1.85034	SLC35E3
221480_at	-3.59932	-1.84772	3.59932	down	0	-1.84772	HNRNPD
211194_s_at	-3.59234	-1.84493	3.59234	down	0	-1.84493	TP63
222663_at	-3.585	-1.84197	3.585	down	0	-1.84197	RIOK2
213899_at	-3.58058	-1.84019	3.58058	down	0	-1.84019	METAP2
236007_at	-3.58005	-1.83998	3.58005	down	0	-1.83998	AKAP10
235502_at	-3.57684	-1.83868	3.57684	down	0	-1.83868	PPP2CA
238651_at	-3.57081	-1.83625	3.57081	down	0	-1.83625
224368_s_at	-3.56816	-1.83518	3.56816	down	0	-1.83518	NDRG3
229287_at	-3.56533	-1.83404	3.56533	down	0	-1.83404	PCNX
217905_at	-3.5634	-1.83326	3.5634	down	0	-1.83326	MCMBP
240172_at	-3.56337	-1.83324	3.56337	down	0	-1.83324	ERGIC2
213626_at	-3.55556	-1.83008	3.55556	down	0	-1.83008	CBR4
231145_at	-3.55014	-1.82787	3.55014	down	0	-1.82787	PAX9
236994_at	-3.54783	-1.82694	3.54783	down	0	-1.82694	FBXL4
215128_at	-3.54783	-1.82694	3.54783	down	0	-1.82694
200952_s_at	-3.53495	-1.82169	3.53495	down	0	-1.82169	CCND2
226910_at	-3.5286	-1.8191	3.5286	down	0	-1.8191	COMMD2
228603_at	-3.52667	-1.81831	3.52667	down	0	-1.81831	ACTR3
222088_s_at	-3.52438	-1.81737	3.52438	down	0	-1.81737	SLC2A14///SLC2A3
226982_at	-3.52382	-1.81714	3.52382	down	0	-1.81714	ELL2
225595_at	-3.50313	-1.80864	3.50313	down	0	-1.80864	CREBZF
212594_at	-3.50313	-1.80864	3.50313	down	0	-1.80864	PDCD4
227461_at	-3.50152	-1.80798	3.50152	down	0	-1.80798	STON2
218268_at	-3.49623	-1.8058	3.49623	down	0	-1.8058	TBC1D15
225896_at	-3.49307	-1.80449	3.49307	down	0	-1.80449	MPRIP
212096_s_at	-3.49144	-1.80382	3.49144	down	0	-1.80382	MTUS1
218976_at	-3.49079	-1.80355	3.49079	down	0	-1.80355	DNAJC12
206247_at	-3.48558	-1.8014	3.48558	down	0	-1.8014	MICB
225283_at	-3.4839	-1.8007	3.4839	down	0	-1.8007	ARRDC4
208892_s_at	-3.48236	-1.80006	3.48236	down	0	-1.80006	DUSP6
212739_s_at	-3.47808	-1.79829	3.47808	down	0	-1.79829	NME4
228045_at	-3.46825	-1.79421	3.46825	down	0	-1.79421	SUGT1
220520_s_at	-3.46658	-1.79351	3.46658	down	0	-1.79351	NUP62CL
223393_s_at	-3.46499	-1.79285	3.46499	down	0	-1.79285	TSHZ3
204742_s_at	-3.46349	-1.79223	3.46349	down	0	-1.79223	PDS5B
212572_at	-3.45989	-1.79073	3.45989	down	0	-1.79073	STK38L
1560509_at	-3.45871	-1.79023	3.45871	down	0	-1.79023
1556429_a_at	-3.45527	-1.7888	3.45527	down	0	-1.7888	TBC1D31
1558111_at	-3.45494	-1.78866	3.45494	down	0	-1.78866	MBNL1
230676_s_at	-3.45381	-1.78819	3.45381	down	0	-1.78819	TMEM19
221854_at	-3.45314	-1.78791	3.45314	down	0	-1.78791	PKP1
229393_at	-3.45119	-1.7871	3.45119	down	0	-1.7871	L3MBTL3
229844_at	-3.45075	-1.78691	3.45075	down	0	-1.78691	FOXP1
1554079_at	-3.45031	-1.78673	3.45031	down	0	-1.78673	GALNT18
216860_s_at	-3.44825	-1.78586	3.44825	down	0	-1.78586	GDF11
208839_s_at	-3.44605	-1.78494	3.44605	down	0	-1.78494	CAND1
204820_s_at	-3.44522	-1.7846	3.44522	down	0	-1.7846	BTN3A2///BTN3A3
209970_x_at	-3.44096	-1.78281	3.44096	down	0	-1.78281	CASP1
218848_at	-3.43821	-1.78166	3.43821	down	0	-1.78166	THOC6
229572_at	-3.43024	-1.77831	3.43024	down	0	-1.77831	ATP6V0A2///DNAH10
212585_at	-3.42859	-1.77761	3.42859	down	0	-1.77761	OSBPL8
239184_at	-3.42755	-1.77718	3.42755	down	0	-1.77718
210355_at	-3.42344	-1.77545	3.42344	down	0	-1.77545	PTHLH
44783_s_at	-3.42298	-1.77525	3.42298	down	0	-1.77525	HEY1
228120_at	-3.42094	-1.77439	3.42094	down	0	-1.77439	AGO1///AGO3
213447_at	-3.40573	-1.76796	3.40573	down	0	-1.76796	IPW
228172_at	-3.38931	-1.76099	3.38931	down	0	-1.76099	TTLL11
223515_s_at	-3.38786	-1.76038	3.38786	down	0	-1.76038	COQ3
208838_at	-3.38114	-1.75751	3.38114	down	0	-1.75751	CAND1
228482_at	-3.37921	-1.75669	3.37921	down	0	-1.75669	CDRT4///TVP23C-CDRT4
208814_at	-3.3764	-1.75549	3.3764	down	0	-1.75549	HSPA4
219771_at	-3.37489	-1.75484	3.37489	down	0	-1.75484	TBC1D8B
235224_s_at	-3.3747	-1.75476	3.3747	down	0	-1.75476	CAND1
208893_s_at	-3.37337	-1.75419	3.37337	down	0	-1.75419	DUSP6
211366_x_at	-3.36986	-1.75269	3.36986	down	0	-1.75269	CASP1
242245_at	-3.35922	-1.74812	3.35922	down	0	-1.74812
206421_s_at	-3.35472	-1.74619	3.35472	down	0	-1.74619	SERPINB7
237435_at	-3.35446	-1.74608	3.35446	down	0	-1.74608
227536_at	-3.35226	-1.74513	3.35226	down	0	-1.74513	ZC3H13
210688_s_at	-3.3522	-1.74511	3.3522	down	0	-1.74511	CPT1A
202790_at	-3.34325	-1.74125	3.34325	down	0	-1.74125	CLDN7
204774_at	-3.33974	-1.73973	3.33974	down	0	-1.73973	EVI2A
206653_at	-3.33803	-1.739	3.33803	down	0	-1.739	POLR3G
218404_at	-3.33303	-1.73684	3.33303	down	0	-1.73684	SNX10
225627_s_at	-3.33203	-1.7364	3.33203	down	0	-1.7364	CACHD1
226634_at	-3.31981	-1.7311	3.31981	down	0	-1.7311	METTL10
205064_at	-3.31841	-1.73049	3.31841	down	0	-1.73049	SPRR1B
212918_at	-3.31415	-1.72864	3.31415	down	0	-1.72864	RECQL
212310_at	-3.31162	-1.72754	3.31162	down	0	-1.72754	MIA3
222444_at	-3.30723	-1.72562	3.30723	down	0	-1.72562	ARMCX3
225785_at	-3.30686	-1.72546	3.30686	down	0	-1.72546	REEP3
202498_s_at	-3.30576	-1.72498	3.30576	down	0	-1.72498	SLC2A3
215867_x_at	-3.30422	-1.72431	3.30422	down	0	-1.72431	CA12
204069_at	-3.29484	-1.72021	3.29484	down	0	-1.72021	MEIS1
1569150_x_at	-3.29113	-1.71858	3.29113	down	0	-1.71858	PDLIM7
228933_at	-3.28936	-1.71781	3.28936	down	0	-1.71781	NHS
218723_s_at	-3.28873	-1.71753	3.28873	down	0	-1.71753	RGCC
40284_at	-3.28867	-1.71751	3.28867	down	0	-1.71751	FOXA2
228245_s_at	-3.28153	-1.71437	3.28153	down	0	-1.71437	LOC728715///OVOS///OVOS2
229602_at	-3.27586	-1.71187	3.27586	down	0	-1.71187
243539_at	-3.27478	-1.7114	3.27478	down	0	-1.7114	KIAA1841
200816_s_at	-3.27385	-1.71099	3.27385	down	0	-1.71099	PAFAH1B1
232004_at	-3.27355	-1.71086	3.27355	down	0	-1.71086	HNRNPR
225553_at	-3.27317	-1.71069	3.27317	down	0	-1.71069	CNIH1
209068_at	-3.26552	-1.70731	3.26552	down	0	-1.70731	HNRNPDL
202970_at	-3.25031	-1.70058	3.25031	down	0	-1.70058	DYRK2
206307_s_at	-3.24704	-1.69912	3.24704	down	0	-1.69912	FOXD1
202793_at	-3.24677	-1.699	3.24677	down	0	-1.699	LPCAT3
244661_at	-3.23929	-1.69568	3.23929	down	0	-1.69568	SOAT1
216044_x_at	-3.23786	-1.69504	3.23786	down	0	-1.69504	FAM69A
224837_at	-3.2374	-1.69484	3.2374	down	0	-1.69484	FOXP1
218783_at	-3.22766	-1.69049	3.22766	down	0	-1.69049	INTS7
201295_s_at	-3.2249	-1.68926	3.2249	down	0	-1.68926	WSB1
202688_at	-3.22264	-1.68824	3.22264	down	0	-1.68824	TNFSF10
227021_at	-3.21889	-1.68656	3.21889	down	0	-1.68656	KDM1B
228370_at	-3.21889	-1.68656	3.21889	down	0	-1.68656
203836_s_at	-3.21564	-1.68511	3.21564	down	0	-1.68511	MAP3K5
204066_s_at	-3.21431	-1.68451	3.21431	down	0	-1.68451	AGAP1
202308_at	-3.213	-1.68392	3.213	down	0	-1.68392	SREBF1
201843_s_at	-3.21288	-1.68387	3.21288	down	0	-1.68387	EFEMP1
227448_at	-3.21285	-1.68385	3.21285	down	0	-1.68385	ARGLU1
221805_at	-3.20381	-1.67979	3.20381	down	0	-1.67979	NEFL
226016_at	-3.20353	-1.67966	3.20353	down	0	-1.67966	CD47
233651_s_at	-3.19835	-1.67733	3.19835	down	0	-1.67733	MPND
218966_at	-3.19812	-1.67722	3.19812	down	0	-1.67722	MYO5C
209719_x_at	-3.19528	-1.67594	3.19528	down	0	-1.67594	SERPINB3
244297_at	-3.19528	-1.67594	3.19528	down	0	-1.67594	FAM95C
235852_at	-3.19419	-1.67545	3.19419	down	0	-1.67545	STON2
240458_at	-3.18456	-1.6711	3.18456	down	0	-1.6711
223586_at	-3.18051	-1.66926	3.18051	down	0	-1.66926	ARNTL2
212917_x_at	-3.17467	-1.6666	3.17467	down	0	-1.6666	RECQL
228734_at	-3.17251	-1.66562	3.17251	down	0	-1.66562	UBE2V2
212582_at	-3.17174	-1.66527	3.17174	down	0	-1.66527	OSBPL8
238587_at	-3.16775	-1.66346	3.16775	down	0	-1.66346	UBASH3B
223535_at	-3.16763	-1.66341	3.16763	down	0	-1.66341	NUDT12
202512_s_at	-3.16532	-1.66235	3.16532	down	0	-1.66235	ATG5
229132_at	-3.16384	-1.66167	3.16384	down	0	-1.66167	MINA
227202_at	-3.15886	-1.65941	3.15886	down	0	-1.65941	CNTN1
1552797_s_at	-3.1538	-1.65709	3.1538	down	0	-1.65709	PROM2
218768_at	-3.15307	-1.65676	3.15307	down	0	-1.65676	NUP107
238719_at	-3.15194	-1.65624	3.15194	down	0	-1.65624	PPP2CA
229342_at	-3.15185	-1.6562	3.15185	down	0	-1.6562	NCBP3
213701_at	-3.14927	-1.65502	3.14927	down	0	-1.65502	C12orf29
201600_at	-3.1467	-1.65384	3.1467	down	0	-1.65384	PHB2
224861_at	-3.14437	-1.65277	3.14437	down	0	-1.65277	GNAQ
243489_at	-3.14086	-1.65116	3.14086	down	0	-1.65116
1552787_at	-3.14086	-1.65116	3.14086	down	0	-1.65116	HELB
201842_s_at	-3.13835	-1.65001	3.13835	down	0	-1.65001	EFEMP1
208776_at	-3.13722	-1.64949	3.13722	down	0	-1.64949	PSMD11
222288_at	-3.13228	-1.64721	3.13228	down	0	-1.64721
224838_at	-3.1248	-1.64376	3.1248	down	0	-1.64376	FOXP1
219355_at	-3.12452	-1.64363	3.12452	down	0	-1.64363	CXorf57
226274_at	-3.12364	-1.64323	3.12364	down	0	-1.64323	CLCN5
227204_at	-3.11899	-1.64108	3.11899	down	0	-1.64108	PARD6G
227290_at	-3.11685	-1.64009	3.11685	down	0	-1.64009	CDYL2
231269_at	-3.1131	-1.63835	3.1131	down	0	-1.63835	ASCC3
233543_s_at	-3.11079	-1.63728	3.11079	down	0	-1.63728	FAM175A
209475_at	-3.10939	-1.63663	3.10939	down	0	-1.63663	USP15
215030_at	-3.10491	-1.63455	3.10491	down	0	-1.63455	GRSF1
239169_at	-3.10465	-1.63443	3.10465	down	0	-1.63443	RDM1
1557487_at	-3.10465	-1.63443	3.10465	down	0	-1.63443
205595_at	-3.10363	-1.63396	3.10363	down	0	-1.63396	DSG3
235075_at	-3.09418	-1.62956	3.09418	down	0	-1.62956	DSG3
227117_at	-3.08769	-1.62653	3.08769	down	0	-1.62653	XPOT
225917_at	-3.08727	-1.62633	3.08727	down	0	-1.62633	ATF7IP
228479_at	-3.0827	-1.62419	3.0827	down	0	-1.62419	SOAT1
222477_s_at	-3.08265	-1.62417	3.08265	down	0	-1.62417	TM7SF3
220606_s_at	-3.07722	-1.62163	3.07722	down	0	-1.62163	ADPRM
243606_at	-3.07399	-1.62011	3.07399	down	0	-1.62011	NXPE3
211203_s_at	-3.07218	-1.61926	3.07218	down	0	-1.61926	CNTN1
200965_s_at	-3.07205	-1.6192	3.07205	down	0	-1.6192	ABLIM1
212308_at	-3.06565	-1.61619	3.06565	down	0	-1.61619	CLASP2
226604_at	-3.0645	-1.61565	3.0645	down	0	-1.61565	TMTC3
210735_s_at	-3.06397	-1.6154	3.06397	down	0	-1.6154	CA12
236600_at	-3.06397	-1.6154	3.06397	down	0	-1.6154	SPG20
214889_at	-3.06306	-1.61497	3.06306	down	0	-1.61497	FAM149A
202887_s_at	-3.06216	-1.61455	3.06216	down	0	-1.61455	DDIT4
1552519_at	-3.06146	-1.61422	3.06146	down	0	-1.61422	ACVR1C
242890_at	-3.05964	-1.61336	3.05964	down	0	-1.61336
1558369_at	-3.05801	-1.61259	3.05801	down	0	-1.61259	MPHOSPH9
231721_at	-3.05554	-1.61143	3.05554	down	0	-1.61143	JAM3
225745_at	-3.05358	-1.6105	3.05358	down	0	-1.6105	LRP6
1554923_at	-3.05189	-1.6097	3.05189	down	0	-1.6097	ANKS6
244487_at	-3.03914	-1.60366	3.03914	down	0	-1.60366	NCK1
1555942_a_at	-3.03899	-1.60359	3.03899	down	0	-1.60359	MIR205HG
244107_at	-3.03899	-1.60359	3.03899	down	0	-1.60359	DSC3
205660_at	-3.0378	-1.60303	3.0378	down	0	-1.60303	OASL
243109_at	-3.03687	-1.60259	3.03687	down	0	-1.60259	MCTP2
203456_at	-3.03291	-1.6007	3.03291	down	0	-1.6007	PRAF2
235747_at	-3.03049	-1.59955	3.03049	down	0	-1.59955	SLC25A16
234032_at	-3.02598	-1.5974	3.02598	down	0	-1.5974
202661_at	-3.02598	-1.5974	3.02598	down	0	-1.5974	ITPR2
235662_at	-3.02363	-1.59628	3.02363	down	0	-1.59628
212888_at	-3.0128	-1.59111	3.0128	down	0	-1.59111	DICER1
230174_at	-3.00774	-1.58868	3.00774	down	0	-1.58868	LYPLAL1
215731_s_at	-3.00661	-1.58814	3.00661	down	0	-1.58814	MPHOSPH9
213386_at	-3.00607	-1.58788	3.00607	down	0	-1.58788	TMEM246
208378_x_at	-3.00012	-1.58502	3.00012	down	0	-1.58502	FGF5
231183_s_at	-2.98976	-1.58003	2.98976	down	0	-1.58003	SLX4IP
222275_at	-2.98897	-1.57965	2.98897	down	0	-1.57965	MRPS30
225426_at	-2.98725	-1.57882	2.98725	down	0	-1.57882	PPP6C
223861_at	-2.98454	-1.57751	2.98454	down	0	-1.57751	HORMAD1
204839_at	-2.98386	-1.57718	2.98386	down	0	-1.57718	POP5
225922_at	-2.98322	-1.57687	2.98322	down	0	-1.57687	FNIP2
230667_at	-2.98106	-1.57583	2.98106	down	0	-1.57583	FAM204A
225842_at	-2.98033	-1.57547	2.98033	down	0	-1.57547	PHLDA1
226051_at	-2.98029	-1.57545	2.98029	down	0	-1.57545	SELM
203885_at	-2.97695	-1.57384	2.97695	down	0	-1.57384	RAB21
219497_s_at	-2.97546	-1.57311	2.97546	down	0	-1.57311	BCL11A
230886_at	-2.9735	-1.57216	2.9735	down	0	-1.57216
226860_at	-2.97243	-1.57164	2.97243	down	0	-1.57164	TMEM19
223185_s_at	-2.9707	-1.5708	2.9707	down	0	-1.5708	BHLHE41
218264_at	-2.96961	-1.57027	2.96961	down	0	-1.57027	BCCIP
206277_at	-2.96602	-1.56853	2.96602	down	0	-1.56853	P2RY2
204727_at	-2.96399	-1.56754	2.96399	down	0	-1.56754	WDHD1
213549_at	-2.96024	-1.56572	2.96024	down	0	-1.56572	PDZD8
211126_s_at	-2.96004	-1.56562	2.96004	down	0	-1.56562	CSRP2
225978_at	-2.95958	-1.56539	2.95958	down	0	-1.56539	RIMKLB
232151_at	-2.95958	-1.56539	2.95958	down	0	-1.56539	MACC1
204540_at	-2.95816	-1.5647	2.95816	down	0	-1.5647	EEF1A2
220484_at	-2.95748	-1.56437	2.95748	down	0	-1.56437	MCOLN3
236196_at	-2.95621	-1.56375	2.95621	down	0	-1.56375	ZNF326
221264_s_at	-2.95492	-1.56312	2.95492	down	0	-1.56312	TARDBP
209784_s_at	-2.95459	-1.56296	2.95459	down	0	-1.56296	JAG2
222434_at	-2.95448	-1.56291	2.95448	down	0	-1.56291	ENAH
232441_at	-2.95443	-1.56288	2.95443	down	0	-1.56288	KRR1
221935_s_at	-2.94927	-1.56036	2.94927	down	0	-1.56036	EOGT
212943_at	-2.94668	-1.55909	2.94668	down	0	-1.55909	C2CD5
202611_s_at	-2.94051	-1.55607	2.94051	down	0	-1.55607	MED14
212573_at	-2.93922	-1.55543	2.93922	down	0	-1.55543	ENDOD1
239651_at	-2.93727	-1.55448	2.93727	down	0	-1.55448	ANAPC5
227585_at	-2.93484	-1.55328	2.93484	down	0	-1.55328	ATAD1
1569149_at	-2.93458	-1.55315	2.93458	down	0	-1.55315	PDLIM7
238781_at	-2.93341	-1.55258	2.93341	down	0	-1.55258	SREK1
238428_at	-2.93276	-1.55226	2.93276	down	0	-1.55226	KCNJ15
212222_at	-2.93122	-1.5515	2.93122	down	0	-1.5515	PSME4
230085_at	-2.9306	-1.5512	2.9306	down	0	-1.5512	PDK3
210871_x_at	-2.92775	-1.54979	2.92775	down	0	-1.54979	SSX2IP
204528_s_at	-2.92699	-1.54942	2.92699	down	0	-1.54942	NAP1L1
202662_s_at	-2.9187	-1.54533	2.9187	down	0	-1.54533	ITPR2
204684_at	-2.91518	-1.54359	2.91518	down	0	-1.54359	NPTX1
202660_at	-2.91456	-1.54328	2.91456	down	0	-1.54328	ITPR2
200995_at	-2.91094	-1.54148	2.91094	down	0	-1.54148	IPO7
230958_s_at	-2.9103	-1.54117	2.9103	down	0	-1.54117
203963_at	-2.90232	-1.53721	2.90232	down	0	-1.53721	CA12
202075_s_at	-2.90085	-1.53647	2.90085	down	0	-1.53647	PLTP
241198_s_at	-2.90085	-1.53647	2.90085	down	0	-1.53647	C11orf70
202957_at	-2.89952	-1.53581	2.89952	down	0	-1.53581	HCLS1
237245_at	-2.89952	-1.53581	2.89952	down	0	-1.53581	BUB3
224565_at	-2.8968	-1.53446	2.8968	down	0	-1.53446	NEAT1
236281_x_at	-2.8943	-1.53321	2.8943	down	0	-1.53321	HTR7
229905_at	-2.88877	-1.53045	2.88877	down	0	-1.53045	RAP1GDS1
226696_at	-2.88343	-1.52779	2.88343	down	0	-1.52779	RBBP9
207813_s_at	-2.88014	-1.52614	2.88014	down	0	-1.52614	FDXR
229757_at	-2.87725	-1.52469	2.87725	down	0	-1.52469	NAF1
244457_at	-2.87482	-1.52347	2.87482	down	0	-1.52347
1559204_x_at	-2.87232	-1.52222	2.87232	down	0	-1.52222	KRAS
214787_at	-2.86935	-1.52072	2.86935	down	0	-1.52072	DENND4A
206474_at	-2.8689	-1.5205	2.8689	down	0	-1.5205	CDK17
230893_at	-2.86311	-1.51758	2.86311	down	0	-1.51758	DNAJC21
226045_at	-2.85881	-1.51542	2.85881	down	0	-1.51542	FRS2
226154_at	-2.85587	-1.51393	2.85587	down	0	-1.51393	DNM1L
207048_at	-2.85535	-1.51367	2.85535	down	0	-1.51367	SLC6A11
220169_at	-2.85535	-1.51367	2.85535	down	0	-1.51367	TMEM156
213092_x_at	-2.85421	-1.51309	2.85421	down	0	-1.51309	DNAJC9
242900_at	-2.85416	-1.51307	2.85416	down	0	-1.51307	ALG10B
226922_at	-2.8505	-1.51121	2.8505	down	0	-1.51121	RANBP2
221726_at	-2.84971	-1.51081	2.84971	down	0	-1.51081	RPL22
230183_at	-2.84889	-1.5104	2.84889	down	0	-1.5104	EXT1
219115_s_at	-2.846	-1.50894	2.846	down	0	-1.50894	IL20RA
235786_at	-2.846	-1.50894	2.846	down	0	-1.50894
1553726_s_at	-2.846	-1.50894	2.846	down	0	-1.50894	TBC1D32
218614_at	-2.84535	-1.50861	2.84535	down	0	-1.50861	KIAA1551
225573_at	-2.84445	-1.50815	2.84445	down	0	-1.50815	ACAD11///NPHP3-ACAD11
47560_at	-2.84215	-1.50698	2.84215	down	0	-1.50698	ADGRL1
236090_at	-2.84202	-1.50692	2.84202	down	0	-1.50692
233284_at	-2.8402	-1.50599	2.8402	down	0	-1.50599
213216_at	-2.83372	-1.5027	2.83372	down	0	-1.5027	OTUD3
225130_at	-2.83249	-1.50207	2.83249	down	0	-1.50207	ZRANB1
209029_at	-2.83152	-1.50157	2.83152	down	0	-1.50157	COPS7A
222594_s_at	-2.82645	-1.49899	2.82645	down	0	-1.49899	SPATS2
203355_s_at	-2.82315	-1.49731	2.82315	down	0	-1.49731	PSD3
212959_s_at	-2.82161	-1.49652	2.82161	down	0	-1.49652	GNPTAB
214164_x_at	-2.81686	-1.49409	2.81686	down	0	-1.49409	CA12
228561_at	-2.8131	-1.49216	2.8131	down	0	-1.49216	CDC37L1
204854_at	-2.81166	-1.49142	2.81166	down	0	-1.49142	P3H3
221270_s_at	-2.8035	-1.48723	2.8035	down	0	-1.48723	QTRT1
228168_at	-2.79755	-1.48416	2.79755	down	0	-1.48416	ATP5G3
219889_at	-2.79739	-1.48408	2.79739	down	0	-1.48408	FRAT1
210568_s_at	-2.79687	-1.48382	2.79687	down	0	-1.48382	RECQL
204963_at	-2.78983	-1.48018	2.78983	down	0	-1.48018	SSPN
202464_s_at	-2.78351	-1.47691	2.78351	down	0	-1.47691	PFKFB3
201820_at	-2.78276	-1.47652	2.78276	down	0	-1.47652	KRT5
215470_at	-2.78233	-1.4763	2.78233	down	0	-1.4763	GTF2H2B
235373_at	-2.78233	-1.4763	2.78233	down	0	-1.4763	LOC100506314
211002_s_at	-2.78233	-1.47629	2.78233	down	0	-1.47629	TRIM29
228752_at	-2.7773	-1.47368	2.7773	down	0	-1.47368	CRACR2A
226652_at	-2.77722	-1.47364	2.77722	down	0	-1.47364	USP3
230350_at	-2.77333	-1.47162	2.77333	down	0	-1.47162	TIAL1
1557779_at	-2.76752	-1.46859	2.76752	down	0	-1.46859	LINC01468
213309_at	-2.76702	-1.46833	2.76702	down	0	-1.46833	PLCL2
200831_s_at	-2.76616	-1.46788	2.76616	down	0	-1.46788	SCD
228012_at	-2.7644	-1.46697	2.7644	down	0	-1.46697	MATR3
229437_at	-2.76375	-1.46663	2.76375	down	0	-1.46663	MIR155HG
228157_at	-2.76164	-1.46552	2.76164	down	0	-1.46552	ZNF207
210203_at	-2.75729	-1.46325	2.75729	down	0	-1.46325	CNOT4
214102_at	-2.75729	-1.46325	2.75729	down	0	-1.46325
213689_x_at	-2.75641	-1.46279	2.75641	down	0	-1.46279	FAM69A
242579_at	-2.75262	-1.46081	2.75262	down	0	-1.46081	BMPR1B
229748_x_at	-2.75166	-1.4603	2.75166	down	0	-1.4603	LOC100233156///LOC105379554///MAFIP///TEKT4P2
243366_s_at	-2.75166	-1.4603	2.75166	down	0	-1.4603	ITGA4
223170_at	-2.75156	-1.46025	2.75156	down	0	-1.46025	TMEM98
204639_at	-2.75003	-1.45945	2.75003	down	0	-1.45945	ADA
203837_at	-2.74979	-1.45932	2.74979	down	0	-1.45932	MAP3K5
212361_s_at	-2.74925	-1.45904	2.74925	down	0	-1.45904	ATP2A2
220085_at	-2.74864	-1.45872	2.74864	down	0	-1.45872	HELLS
1556061_at	-2.74713	-1.45793	2.74713	down	0	-1.45793	RPP30
232038_at	-2.74671	-1.4577	2.74671	down	0	-1.4577	TBC1D32
227350_at	-2.74669	-1.45769	2.74669	down	0	-1.45769	HELLS
228389_at	-2.74655	-1.45762	2.74655	down	0	-1.45762
235138_at	-2.74639	-1.45754	2.74639	down	0	-1.45754
210311_at	-2.74433	-1.45646	2.74433	down	0	-1.45646	FGF5
230739_at	-2.74288	-1.45569	2.74288	down	0	-1.45569	FAM210A
201370_s_at	-2.7384	-1.45333	2.7384	down	0	-1.45333	CUL3
218324_s_at	-2.73743	-1.45282	2.73743	down	0	-1.45282	SPATS2
221652_s_at	-2.73514	-1.45161	2.73514	down	0	-1.45161	ASUN
238712_at	-2.73453	-1.45129	2.73453	down	0	-1.45129
224454_at	-2.73356	-1.45078	2.73356	down	0	-1.45078	ETNK1
1557522_x_at	-2.7315	-1.44969	2.7315	down	0	-1.44969	BLCAP///LOC105372607///LOC105376973
230786_at	-2.73131	-1.44959	2.73131	down	0	-1.44959	ZCCHC8
1557360_at	-2.73131	-1.44959	2.73131	down	0	-1.44959	LRPPRC
235780_at	-2.73058	-1.44921	2.73058	down	0	-1.44921	PRKACB
225888_at	-2.72991	-1.44885	2.72991	down	0	-1.44885	NAA25
204681_s_at	-2.72459	-1.44604	2.72459	down	0	-1.44604	RAPGEF5
216705_s_at	-2.72424	-1.44586	2.72424	down	0	-1.44586	ADA
203130_s_at	-2.71989	-1.44355	2.71989	down	0	-1.44355	KIF5C
224521_s_at	-2.71898	-1.44306	2.71898	down	0	-1.44306	CCDC77
222482_at	-2.71607	-1.44152	2.71607	down	0	-1.44152	SSBP3
222867_s_at	-2.7158	-1.44138	2.7158	down	0	-1.44138	MED31
238520_at	-2.71509	-1.441	2.71509	down	0	-1.441	TRERF1
242688_at	-2.71417	-1.44051	2.71417	down	0	-1.44051
204955_at	-2.71363	-1.44023	2.71363	down	0	-1.44023	SRPX
209176_at	-2.71297	-1.43987	2.71297	down	0	-1.43987	SEC23IP
226199_at	-2.71189	-1.4393	2.71189	down	0	-1.4393	UPRT
237465_at	-2.71161	-1.43915	2.71161	down	0	-1.43915	USP53
226279_at	-2.71074	-1.43869	2.71074	down	0	-1.43869	PRSS23
242486_at	-2.70543	-1.43586	2.70543	down	0	-1.43586
240928_at	-2.70534	-1.43581	2.70534	down	0	-1.43581	FCF1
235030_at	-2.70359	-1.43487	2.70359	down	0	-1.43487	NXPE3
240344_x_at	-2.70166	-1.43385	2.70166	down	0	-1.43385	LYRM7
226993_at	-2.69731	-1.43152	2.69731	down	0	-1.43152	TRIP12
202319_at	-2.69692	-1.43131	2.69692	down	0	-1.43131	SENP6
239563_at	-2.69692	-1.43131	2.69692	down	0	-1.43131
219845_at	-2.69427	-1.4299	2.69427	down	0	-1.4299	BARX1
233271_at	-2.69262	-1.42901	2.69262	down	0	-1.42901
203607_at	-2.69229	-1.42883	2.69229	down	0	-1.42883	INPP5F
223547_at	-2.69038	-1.42781	2.69038	down	0	-1.42781	JKAMP
200832_s_at	-2.68493	-1.42488	2.68493	down	0	-1.42488	SCD
240419_at	-2.68128	-1.42292	2.68128	down	0	-1.42292	SLC6A15
228841_at	-2.68031	-1.4224	2.68031	down	0	-1.4224	LYRM7
226872_at	-2.68027	-1.42238	2.68027	down	0	-1.42238	RFX2
208871_at	-2.68015	-1.42231	2.68015	down	0	-1.42231	ATN1
202731_at	-2.67982	-1.42214	2.67982	down	0	-1.42214	PDCD4
225781_at	-2.67842	-1.42138	2.67842	down	0	-1.42138	MAPK9
233068_at	-2.67667	-1.42044	2.67667	down	0	-1.42044	CRIPT
224587_at	-2.67541	-1.41976	2.67541	down	0	-1.41976	SUB1
226870_at	-2.67512	-1.41961	2.67512	down	0	-1.41961	COMTD1
204526_s_at	-2.67444	-1.41924	2.67444	down	0	-1.41924	TBC1D8
220952_s_at	-2.67304	-1.41848	2.67304	down	0	-1.41848	PLEKHA5
235264_at	-2.67169	-1.41775	2.67169	down	0	-1.41775	HCFC2
218700_s_at	-2.66543	-1.41437	2.66543	down	0	-1.41437	RAB29
202730_s_at	-2.66509	-1.41419	2.66509	down	0	-1.41419	PDCD4
222335_at	-2.66477	-1.41401	2.66477	down	0	-1.41401
228259_s_at	-2.66398	-1.41358	2.66398	down	0	-1.41358
226223_at	-2.66268	-1.41288	2.66268	down	0	-1.41288	PAWR
210517_s_at	-2.66173	-1.41237	2.66173	down	0	-1.41237	AKAP12
212061_at	-2.6616	-1.41229	2.6616	down	0	-1.41229	U2SURP
225912_at	-2.66047	-1.41168	2.66047	down	0	-1.41168	TP53INP1
201666_at	-2.65914	-1.41096	2.65914	down	0	-1.41096	TIMP1
235103_at	-2.6572	-1.40991	2.6572	down	0	-1.40991	MAN2A1
228366_at	-2.65628	-1.40941	2.65628	down	0	-1.40941
205140_at	-2.6552	-1.40882	2.6552	down	0	-1.40882	FPGT
230278_at	-2.65483	-1.40862	2.65483	down	0	-1.40862
217721_at	-2.65357	-1.40793	2.65357	down	0	-1.40793	2018-09-07
213093_at	-2.65354	-1.40792	2.65354	down	0	-1.40792	PRKCA
239451_at	-2.65292	-1.40758	2.65292	down	0	-1.40758
232816_s_at	-2.65141	-1.40676	2.65141	down	0	-1.40676	DDX11
227268_at	-2.65049	-1.40626	2.65049	down	0	-1.40626	RNFT1
206271_at	-2.65049	-1.40626	2.65049	down	0	-1.40626	TLR3
201661_s_at	-2.64897	-1.40543	2.64897	down	0	-1.40543	ACSL3
226521_s_at	-2.64457	-1.40303	2.64457	down	0	-1.40303	FAM175A
226478_at	-2.64281	-1.40207	2.64281	down	0	-1.40207	TM7SF3
204990_s_at	-2.64191	-1.40158	2.64191	down	0	-1.40158	ITGB4
201900_s_at	-2.6417	-1.40147	2.6417	down	0	-1.40147	AKR1A1
225782_at	-2.64075	-1.40095	2.64075	down	0	-1.40095	MSRB3
229531_at	-2.63661	-1.39869	2.63661	down	0	-1.39869
1564906_at	-2.63661	-1.39869	2.63661	down	0	-1.39869	SNHG4
241844_x_at	-2.63661	-1.39869	2.63661	down	0	-1.39869	TMEM156
1553574_at	-2.63661	-1.39869	2.63661	down	0	-1.39869	IFNE
221901_at	-2.63378	-1.39713	2.63378	down	0	-1.39713	KIAA1644
219557_s_at	-2.6259	-1.39281	2.6259	down	0	-1.39281	NRIP3
212170_at	-2.62026	-1.38971	2.62026	down	0	-1.38971	RBM12
217403_s_at	-2.61653	-1.38766	2.61653	down	0	-1.38766	ZNF227
233898_s_at	-2.61631	-1.38754	2.61631	down	0	-1.38754	FGFR1OP2
207826_s_at	-2.61535	-1.387	2.61535	down	0	-1.387	ID3
227377_at	-2.61496	-1.38679	2.61496	down	0	-1.38679	IGF2BP1
214724_at	-2.61411	-1.38632	2.61411	down	0	-1.38632	DIXDC1
203796_s_at	-2.61314	-1.38578	2.61314	down	0	-1.38578	BCL7A
201660_at	-2.61223	-1.38528	2.61223	down	0	-1.38528	ACSL3
222613_at	-2.61082	-1.3845	2.61082	down	0	-1.3845	C12orf4
1554499_s_at	-2.60827	-1.3831	2.60827	down	0	-1.3831	PPA2
205129_at	-2.60805	-1.38297	2.60805	down	0	-1.38297	NPM3
213556_at	-2.60698	-1.38238	2.60698	down	0	-1.38238	PINLYP
213355_at	-2.60544	-1.38153	2.60544	down	0	-1.38153	ST3GAL6
240315_at	-2.60544	-1.38153	2.60544	down	0	-1.38153
203795_s_at	-2.60189	-1.37956	2.60189	down	0	-1.37956	BCL7A
235603_at	-2.60189	-1.37956	2.60189	down	0	-1.37956	HNRNPU
1553982_a_at	-2.59728	-1.377	2.59728	down	0	-1.377	RAB7B
224975_at	-2.5972	-1.37695	2.5972	down	0	-1.37695	NFIA
204882_at	-2.59711	-1.37691	2.59711	down	0	-1.37691	ARHGAP25
221078_s_at	-2.59711	-1.37691	2.59711	down	0	-1.37691	CCDC88A
227620_at	-2.59711	-1.37691	2.59711	down	0	-1.37691	SLC44A1
214580_x_at	-2.59651	-1.37657	2.59651	down	0	-1.37657	KRT6A///KRT6B///KRT6C
205414_s_at	-2.59467	-1.37555	2.59467	down	0	-1.37555	ARHGAP44
233847_x_at	-2.59467	-1.37555	2.59467	down	0	-1.37555
215228_at	-2.59431	-1.37535	2.59431	down	0	-1.37535	NHLH2
242630_at	-2.59431	-1.37535	2.59431	down	0	-1.37535
239447_at	-2.59431	-1.37535	2.59431	down	0	-1.37535	TRA2B
200900_s_at	-2.59419	-1.37528	2.59419	down	0	-1.37528	M6PR
226567_at	-2.59381	-1.37507	2.59381	down	0	-1.37507	USP14
220060_s_at	-2.5938	-1.37507	2.5938	down	0	-1.37507	PARPBP
207655_s_at	-2.59342	-1.37486	2.59342	down	0	-1.37486	BLNK
229344_x_at	-2.59342	-1.37486	2.59342	down	0	-1.37486	RIMKLB
231786_at	-2.59342	-1.37486	2.59342	down	0	-1.37486	HOXA13
235693_at	-2.59342	-1.37486	2.59342	down	0	-1.37486
212593_s_at	-2.59324	-1.37476	2.59324	down	0	-1.37476	PDCD4
238443_at	-2.59266	-1.37443	2.59266	down	0	-1.37443	TFAM
201426_s_at	-2.5923	-1.37424	2.5923	down	0	-1.37424	VIM
210942_s_at	-2.59157	-1.37383	2.59157	down	0	-1.37383	ST3GAL6
230188_at	-2.58862	-1.37218	2.58862	down	0	-1.37218	NIPAL4
221884_at	-2.58801	-1.37184	2.58801	down	0	-1.37184	MECOM
205091_x_at	-2.58793	-1.3718	2.58793	down	0	-1.3718	RECQL
214639_s_at	-2.5845	-1.36989	2.5845	down	0	-1.36989	HOXA1
203736_s_at	-2.5845	-1.36989	2.5845	down	0	-1.36989	PPFIBP1
222824_at	-2.58423	-1.36973	2.58423	down	0	-1.36973	NUDT5
212586_at	-2.58357	-1.36937	2.58357	down	0	-1.36937	CAST
229276_at	-2.58167	-1.36831	2.58167	down	0	-1.36831	IGSF9
221227_x_at	-2.57975	-1.36723	2.57975	down	0	-1.36723	COQ3
1568617_a_at	-2.57683	-1.3656	2.57683	down	0	-1.3656	CAMSAP3
238917_s_at	-2.57683	-1.3656	2.57683	down	0	-1.3656	DENND5B
219410_at	-2.57658	-1.36546	2.57658	down	0	-1.36546	TMEM45A
229318_at	-2.57521	-1.36469	2.57521	down	0	-1.36469	NUTM2B-AS1
227083_at	-2.57521	-1.36469	2.57521	down	0	-1.36469	B3GLCT
230411_at	-2.57322	-1.36358	2.57322	down	0	-1.36358	UBE2V2
213895_at	-2.57289	-1.36339	2.57289	down	0	-1.36339	EMP1
242583_at	-2.57289	-1.36339	2.57289	down	0	-1.36339	STON2
213065_at	-2.56518	-1.35906	2.56518	down	0	-1.35906	ZFC3H1
222819_at	-2.56481	-1.35885	2.56481	down	0	-1.35885	CTPS2
230097_at	-2.56469	-1.35878	2.56469	down	0	-1.35878	GART
219683_at	-2.56316	-1.35792	2.56316	down	0	-1.35792	FZD3
1570130_at	-2.56268	-1.35765	2.56268	down	0	-1.35765	SPATS2
200749_at	-2.56214	-1.35735	2.56214	down	0	-1.35735	RAN
238063_at	-2.56038	-1.35636	2.56038	down	0	-1.35636	TMEM154
210812_at	-2.55779	-1.3549	2.55779	down	0	-1.3549	XRCC4
32137_at	-2.55555	-1.35363	2.55555	down	0	-1.35363	JAG2
213647_at	-2.55504	-1.35334	2.55504	down	0	-1.35334	DNA2
228551_at	-2.55451	-1.35305	2.55451	down	0	-1.35305	DENND5B
226625_at	-2.55445	-1.35301	2.55445	down	0	-1.35301	TGFBR3
224698_at	-2.55363	-1.35255	2.55363	down	0	-1.35255	ESYT2
237701_at	-2.55363	-1.35255	2.55363	down	0	-1.35255	C12orf54
222593_s_at	-2.55127	-1.35122	2.55127	down	0	-1.35122	SPATS2
222471_s_at	-2.5492	-1.35004	2.5492	down	0	-1.35004	KCMF1
232406_at	-2.5492	-1.35004	2.5492	down	0	-1.35004	LOC105372526
224719_s_at	-2.54766	-1.34917	2.54766	down	0	-1.34917	C12orf57
214985_at	-2.54718	-1.3489	2.54718	down	0	-1.3489	EXT1
223495_at	-2.54632	-1.34841	2.54632	down	0	-1.34841	CCDC8
227273_at	-2.54621	-1.34835	2.54621	down	0	-1.34835	BMPR1A
239050_s_at	-2.53788	-1.34362	2.53788	down	0	-1.34362	CRIPT
201278_at	-2.53511	-1.34205	2.53511	down	0	-1.34205	DAB2
210631_at	-2.53511	-1.34205	2.53511	down	0	-1.34205	NF1
204918_s_at	-2.53478	-1.34186	2.53478	down	0	-1.34186	MLLT3
236698_at	-2.53478	-1.34186	2.53478	down	0	-1.34186	DYNC1I2
203881_s_at	-2.53353	-1.34115	2.53353	down	0	-1.34115	DMD
204137_at	-2.53292	-1.3408	2.53292	down	0	-1.3408	GPR137B
225528_at	-2.5293	-1.33874	2.5293	down	0	-1.33874	IPO8
201712_s_at	-2.5293	-1.33874	2.5293	down	0	-1.33874	RANBP2
242126_at	-2.52518	-1.33638	2.52518	down	0	-1.33638
213927_at	-2.52266	-1.33495	2.52266	down	0	-1.33495	MAP3K9
214136_at	-2.52218	-1.33467	2.52218	down	0	-1.33467	NUDT13
210335_at	-2.52174	-1.33442	2.52174	down	0	-1.33442	RASSF9
224865_at	-2.52156	-1.33432	2.52156	down	0	-1.33432	FAR1
225545_at	-2.52036	-1.33363	2.52036	down	0	-1.33363	EEF2K///LOC101930123
209962_at	-2.52009	-1.33347	2.52009	down	0	-1.33347	EPOR
210829_s_at	-2.52009	-1.33347	2.52009	down	0	-1.33347	SSBP2
227928_at	-2.5196	-1.3332	2.5196	down	0	-1.3332	PARPBP
230201_at	-2.51781	-1.33217	2.51781	down	0	-1.33217	FXR1
229442_at	-2.51723	-1.33184	2.51723	down	0	-1.33184	C18orf54
229817_at	-2.51636	-1.33134	2.51636	down	0	-1.33134	ZNF608
226538_at	-2.51533	-1.33075	2.51533	down	0	-1.33075	MAN2A1
220945_x_at	-2.5148	-1.33044	2.5148	down	0	-1.33044	MANSC1
218589_at	-2.5148	-1.33044	2.5148	down	0	-1.33044	LPAR6
232354_at	-2.51428	-1.33014	2.51428	down	0	-1.33014
223287_s_at	-2.51428	-1.33014	2.51428	down	0	-1.33014	FOXP1
225735_at	-2.51278	-1.32929	2.51278	down	0	-1.32929	ANKRD50
226394_at	-2.51204	-1.32886	2.51204	down	0	-1.32886	2018-03-05
210797_s_at	-2.51027	-1.32784	2.51027	down	0	-1.32784	OASL
213110_s_at	-2.51027	-1.32784	2.51027	down	0	-1.32784	COL4A5
244008_at	-2.51011	-1.32775	2.51011	down	0	-1.32775	PARP8
228255_at	-2.50957	-1.32744	2.50957	down	0	-1.32744	TMEM237
203823_at	-2.50728	-1.32612	2.50728	down	0	-1.32612	RGS3
237310_at	-2.5072	-1.32608	2.5072	down	0	-1.32608
205559_s_at	-2.50709	-1.32601	2.50709	down	0	-1.32601	PCSK5
230791_at	-2.50708	-1.32601	2.50708	down	0	-1.32601
235486_at	-2.50708	-1.32601	2.50708	down	0	-1.32601	KIAA1549L
236179_at	-2.50708	-1.32601	2.50708	down	0	-1.32601	CDH11
236921_at	-2.50708	-1.32601	2.50708	down	0	-1.32601
233832_at	-2.50661	-1.32574	2.50661	down	0	-1.32574
230399_at	-2.50548	-1.32509	2.50548	down	0	-1.32509
226003_at	-2.50481	-1.3247	2.50481	down	0	-1.3247	KIF21A
217286_s_at	-2.50275	-1.32352	2.50275	down	0	-1.32352	NDRG3
236009_at	-2.50225	-1.32323	2.50225	down	0	-1.32323	PERP
238444_at	-2.49461	-1.31881	2.49461	down	0	-1.31881	ZNF618
210119_at	-2.49232	-1.31749	2.49232	down	0	-1.31749	KCNJ15
224566_at	-2.49121	-1.31685	2.49121	down	0	-1.31685	NEAT1
203695_s_at	-2.48959	-1.31591	2.48959	down	0	-1.31591	DFNA5
219487_at	-2.48893	-1.31552	2.48893	down	0	-1.31552	BBS10
218450_at	-2.48883	-1.31547	2.48883	down	0	-1.31547	HEBP1
222476_at	-2.48883	-1.31547	2.48883	down	0	-1.31547	CNOT6
241022_at	-2.48831	-1.31517	2.48831	down	0	-1.31517
244647_at	-2.48831	-1.31517	2.48831	down	0	-1.31517	WBP11
244660_at	-2.48831	-1.31517	2.48831	down	0	-1.31517	ELAVL1
229899_s_at	-2.48624	-1.31397	2.48624	down	0	-1.31397	ZFAS1
228240_at	-2.48528	-1.31341	2.48528	down	0	-1.31341	AGAP1
201294_s_at	-2.48473	-1.31309	2.48473	down	0	-1.31309	WSB1
207397_s_at	-2.48293	-1.31204	2.48293	down	0	-1.31204	HOXD13
229504_at	-2.48224	-1.31164	2.48224	down	0	-1.31164	RAB23
203030_s_at	-2.4815	-1.31121	2.4815	down	0	-1.31121	PTPRN2
202334_s_at	-2.48142	-1.31116	2.48142	down	0	-1.31116	UBE2B
224649_x_at	-2.48072	-1.31076	2.48072	down	0	-1.31076	CCNY
226902_at	-2.47916	-1.30985	2.47916	down	0	-1.30985	USP13
203482_at	-2.47611	-1.30807	2.47611	down	0	-1.30807	SLF2
221958_s_at	-2.47497	-1.30741	2.47497	down	0	-1.30741	WLS
213598_at	-2.47474	-1.30728	2.47474	down	0	-1.30728
216247_at	-2.4727	-1.30609	2.4727	down	0	-1.30609	RPS20
1558517_s_at	-2.4727	-1.30609	2.4727	down	0	-1.30609	LRRC8C
233562_at	-2.4727	-1.30609	2.4727	down	0	-1.30609	LINC00839
226317_at	-2.4714	-1.30533	2.4714	down	0	-1.30533	PPP4R2
213440_at	-2.4713	-1.30527	2.4713	down	0	-1.30527	RAB1A
218128_at	-2.47115	-1.30518	2.47115	down	0	-1.30518	NFYB
203595_s_at	-2.47075	-1.30495	2.47075	down	0	-1.30495	IFIT5
205546_s_at	-2.4679	-1.30328	2.4679	down	0	-1.30328	TYK2
232382_s_at	-2.4679	-1.30328	2.4679	down	0	-1.30328	PCMTD1
203019_x_at	-2.46766	-1.30314	2.46766	down	0	-1.30314	SSX2IP
204061_at	-2.46744	-1.30302	2.46744	down	0	-1.30302	PRKX
225092_at	-2.46348	-1.3007	2.46348	down	0	-1.3007	RABEP1
205235_s_at	-2.46286	-1.30033	2.46286	down	0	-1.30033	KIF20B
214202_at	-2.46189	-1.29976	2.46189	down	0	-1.29976	PGGT1B
201010_s_at	-2.45926	-1.29822	2.45926	down	0	-1.29822	TXNIP
211195_s_at	-2.45894	-1.29803	2.45894	down	0	-1.29803	TP63
208920_at	-2.45876	-1.29793	2.45876	down	0	-1.29793	SRI
201946_s_at	-2.45748	-1.29718	2.45748	down	0	-1.29718	CCT2
229231_at	-2.45642	-1.29656	2.45642	down	0	-1.29656	LRRC37B
226932_at	-2.45632	-1.2965	2.45632	down	0	-1.2965	SSPN
218127_at	-2.45521	-1.29585	2.45521	down	0	-1.29585	NFYB
234998_at	-2.45457	-1.29547	2.45457	down	0	-1.29547	RAB11A
213262_at	-2.4518	-1.29384	2.4518	down	0	-1.29384	SACS
212765_at	-2.45083	-1.29327	2.45083	down	0	-1.29327	CAMSAP2
222900_at	-2.45035	-1.29299	2.45035	down	0	-1.29299	NRIP3
220969_s_at	-2.44654	-1.29074	2.44654	down	0	-1.29074
238631_at	-2.44654	-1.29074	2.44654	down	0	-1.29074
211708_s_at	-2.44603	-1.29044	2.44603	down	0	-1.29044	SCD
223269_at	-2.44603	-1.29044	2.44603	down	0	-1.29044	POLR3GL
224961_at	-2.44596	-1.2904	2.44596	down	0	-1.2904	SCYL2
224458_at	-2.44278	-1.28852	2.44278	down	0	-1.28852	TMEM246
232181_at	-2.44247	-1.28834	2.44247	down	0	-1.28834	PPARGC1B
238778_at	-2.44232	-1.28825	2.44232	down	0	-1.28825	MPP7
213314_at	-2.44232	-1.28825	2.44232	down	0	-1.28825	LINC01590///SMIM8
223741_s_at	-2.44232	-1.28825	2.44232	down	0	-1.28825	TTYH2
230633_at	-2.44232	-1.28825	2.44232	down	0	-1.28825	TMEM102
243773_at	-2.44147	-1.28775	2.44147	down	0	-1.28775	PDCD2
202712_s_at	-2.44045	-1.28715	2.44045	down	0	-1.28715	CKMT1A///CKMT1B
208752_x_at	-2.43893	-1.28625	2.43893	down	0	-1.28625	NAP1L1
231840_x_at	-2.43855	-1.28602	2.43855	down	0	-1.28602	LYRM7
235146_at	-2.43797	-1.28568	2.43797	down	0	-1.28568	TMCC3
226600_at	-2.43797	-1.28568	2.43797	down	0	-1.28568	TMTC3
242824_at	-2.43782	-1.28559	2.43782	down	0	-1.28559
232601_at	-2.43782	-1.28559	2.43782	down	0	-1.28559
235673_at	-2.43724	-1.28525	2.43724	down	0	-1.28525
201849_at	-2.43656	-1.28485	2.43656	down	0	-1.28485	BNIP3
224814_at	-2.43525	-1.28407	2.43525	down	0	-1.28407	DPP7
224744_at	-2.43505	-1.28395	2.43505	down	0	-1.28395	IMPAD1
242878_at	-2.43476	-1.28378	2.43476	down	0	-1.28378
221044_s_at	-2.43421	-1.28346	2.43421	down	0	-1.28346	TRIM34///TRIM6-TRIM34
210206_s_at	-2.43416	-1.28343	2.43416	down	0	-1.28343	DDX11
237822_at	-2.43416	-1.28343	2.43416	down	0	-1.28343
1561633_at	-2.43416	-1.28343	2.43416	down	0	-1.28343	HMGA2
1553613_s_at	-2.43339	-1.28297	2.43339	down	0	-1.28297	FOXC1
224766_at	-2.43322	-1.28287	2.43322	down	0	-1.28287	LOC100506548///RPL37
37152_at	-2.4308	-1.28143	2.4308	down	0	-1.28143	PPARD
221824_s_at	-2.42983	-1.28086	2.42983	down	0	-1.28086	2018-03-08
241687_at	-2.42956	-1.2807	2.42956	down	0	-1.2807	WDR12
227152_at	-2.42942	-1.28061	2.42942	down	0	-1.28061	KIAA1551
220992_s_at	-2.42942	-1.28061	2.42942	down	0	-1.28061	TRMT1L
231944_at	-2.42866	-1.28016	2.42866	down	0	-1.28016	ERO1B
237626_at	-2.42758	-1.27952	2.42758	down	0	-1.27952
224974_at	-2.42542	-1.27823	2.42542	down	0	-1.27823	SUDS3
206654_s_at	-2.42485	-1.2779	2.42485	down	0	-1.2779	POLR3G
218613_at	-2.42466	-1.27778	2.42466	down	0	-1.27778	PSD3
225270_at	-2.42428	-1.27756	2.42428	down	0	-1.27756	NEO1
203203_s_at	-2.42291	-1.27674	2.42291	down	0	-1.27674	KRR1
207233_s_at	-2.42118	-1.27571	2.42118	down	0	-1.27571	MITF
205535_s_at	-2.42004	-1.27503	2.42004	down	0	-1.27503	PCDH7
204395_s_at	-2.41982	-1.2749	2.41982	down	0	-1.2749	GRK5
205534_at	-2.41842	-1.27407	2.41842	down	0	-1.27407	PCDH7
238558_at	-2.41764	-1.2736	2.41764	down	0	-1.2736
229876_at	-2.41627	-1.27278	2.41627	down	0	-1.27278	PHKA1
212657_s_at	-2.41575	-1.27247	2.41575	down	0	-1.27247	IL1RN
203799_at	-2.41575	-1.27247	2.41575	down	0	-1.27247	CD302///LY75-CD302
223533_at	-2.41575	-1.27247	2.41575	down	0	-1.27247	LRRC8C
244686_at	-2.41563	-1.2724	2.41563	down	0	-1.2724	TCOF1
244320_at	-2.41563	-1.2724	2.41563	down	0	-1.2724	NHLRC2
225467_s_at	-2.41496	-1.272	2.41496	down	0	-1.272	RDH13
225429_at	-2.41337	-1.27105	2.41337	down	0	-1.27105	PPP6C
221752_at	-2.4131	-1.27089	2.4131	down	0	-1.27089	SSH1
219082_at	-2.41309	-1.27088	2.41309	down	0	-1.27088	AMDHD2
203223_at	-2.41283	-1.27073	2.41283	down	0	-1.27073	RABEP1
231924_at	-2.41273	-1.27066	2.41273	down	0	-1.27066	LINC00958
225546_at	-2.41138	-1.26986	2.41138	down	0	-1.26986	EEF2K///LOC101930123
235473_at	-2.41138	-1.26986	2.41138	down	0	-1.26986
217790_s_at	-2.41114	-1.26971	2.41114	down	0	-1.26971	SSR3
244650_at	-2.40988	-1.26896	2.40988	down	0	-1.26896	FAM105A
236146_at	-2.40988	-1.26896	2.40988	down	0	-1.26896	SYNCRIP
204821_at	-2.40988	-1.26896	2.40988	down	0	-1.26896	BTN3A3
229072_at	-2.40747	-1.26752	2.40747	down	0	-1.26752	RAB30
228950_s_at	-2.40587	-1.26656	2.40587	down	0	-1.26656	WLS
242456_at	-2.40372	-1.26527	2.40372	down	0	-1.26527	MRE11A
223125_s_at	-2.40372	-1.26527	2.40372	down	0	-1.26527	C1orf21
209307_at	-2.4034	-1.26508	2.4034	down	0	-1.26508	SWAP70
218736_s_at	-2.4007	-1.26345	2.4007	down	0	-1.26345	PALMD
224694_at	-2.40002	-1.26304	2.40002	down	0	-1.26304	ANTXR1
212812_at	-2.39994	-1.263	2.39994	down	0	-1.263	SERINC5
225646_at	-2.39968	-1.26284	2.39968	down	0	-1.26284	CTSC
1560066_at	-2.39789	-1.26176	2.39789	down	0	-1.26176
226420_at	-2.3977	-1.26165	2.3977	down	0	-1.26165	MECOM
214744_s_at	-2.3977	-1.26165	2.3977	down	0	-1.26165	RPL23
219412_at	-2.39731	-1.26142	2.39731	down	0	-1.26142	RAB38
202202_s_at	-2.39484	-1.25993	2.39484	down	0	-1.25993	LAMA4
222351_at	-2.3944	-1.25966	2.3944	down	0	-1.25966	PPP2R1B
240008_at	-2.39391	-1.25937	2.39391	down	0	-1.25937
212982_at	-2.3932	-1.25894	2.3932	down	0	-1.25894	ZDHHC17
213295_at	-2.39286	-1.25874	2.39286	down	0	-1.25874	CYLD
204989_s_at	-2.39208	-1.25826	2.39208	down	0	-1.25826	ITGB4
220842_at	-2.38836	-1.25602	2.38836	down	0	-1.25602	AHI1
230100_x_at	-2.3855	-1.25429	2.3855	down	0	-1.25429	PAK1
1555920_at	-2.38121	-1.2517	2.38121	down	0	-1.2517	CBX3
202934_at	-2.38	-1.25096	2.38	down	0	-1.25096	HK2
1565558_at	-2.37913	-1.25043	2.37913	down	0	-1.25043
227228_s_at	-2.37858	-1.2501	2.37858	down	0	-1.2501	CCDC88C
228353_x_at	-2.37831	-1.24994	2.37831	down	0	-1.24994	UBASH3B
214686_at	-2.37818	-1.24986	2.37818	down	0	-1.24986	ZNF266
211259_s_at	-2.37801	-1.24976	2.37801	down	0	-1.24976	BMP7
243624_at	-2.37525	-1.24808	2.37525	down	0	-1.24808	PIAS2
226757_at	-2.37277	-1.24657	2.37277	down	0	-1.24657	IFIT2
217764_s_at	-2.37171	-1.24593	2.37171	down	0	-1.24593	RAB31
226225_at	-2.36667	-1.24286	2.36667	down	0	-1.24286	MCC
239091_at	-2.36583	-1.24235	2.36583	down	0	-1.24235
230592_at	-2.36323	-1.24076	2.36323	down	0	-1.24076	NSL1
207382_at	-2.3629	-1.24056	2.3629	down	0	-1.24056	TP63
222552_at	-2.36153	-1.23972	2.36153	down	0	-1.23972	GOLT1B
217911_s_at	-2.36107	-1.23944	2.36107	down	0	-1.23944	BAG3
238438_at	-2.3571	-1.23701	2.3571	down	0	-1.23701	CNOT6L
221918_at	-2.35697	-1.23693	2.35697	down	0	-1.23693	CDK17
243619_at	-2.35625	-1.23649	2.35625	down	0	-1.23649	FGFR1OP2
204004_at	-2.35506	-1.23577	2.35506	down	0	-1.23577	PAWR
205364_at	-2.35437	-1.23534	2.35437	down	0	-1.23534	ACOX2
208149_x_at	-2.3523	-1.23407	2.3523	down	0	-1.23407	DDX11
224976_at	-2.35214	-1.23398	2.35214	down	0	-1.23398	NFIA
227525_at	-2.35092	-1.23323	2.35092	down	0	-1.23323	GLCCI1
228493_at	-2.35092	-1.23323	2.35092	down	0	-1.23323	NKAP
238589_s_at	-2.34971	-1.23248	2.34971	down	0	-1.23248
215304_at	-2.34887	-1.23197	2.34887	down	0	-1.23197
242287_at	-2.34887	-1.23196	2.34887	down	0	-1.23196	CLIP1
232544_at	-2.34844	-1.2317	2.34844	down	0	-1.2317
227349_at	-2.34631	-1.23039	2.34631	down	0	-1.23039	HELLS
225530_at	-2.3453	-1.22977	2.3453	down	0	-1.22977	MOB3A
227600_at	-2.3451	-1.22965	2.3451	down	0	-1.22965	MRPS30
229083_at	-2.34456	-1.22932	2.34456	down	0	-1.22932	HNRNPA0
204791_at	-2.3438	-1.22885	2.3438	down	0	-1.22885	NR2C1
229511_at	-2.34371	-1.2288	2.34371	down	0	-1.2288	SMARCE1
1552788_a_at	-2.34354	-1.22869	2.34354	down	0	-1.22869	HELB
239179_at	-2.34253	-1.22807	2.34253	down	0	-1.22807	CAMK2G
1552580_at	-2.34253	-1.22807	2.34253	down	0	-1.22807	TRIML2
234984_at	-2.34253	-1.22807	2.34253	down	0	-1.22807	NEDD1
226398_s_at	-2.34172	-1.22757	2.34172	down	0	-1.22757	FRA10AC1
209723_at	-2.33806	-1.22531	2.33806	down	0	-1.22531	SERPINB9
231864_at	-2.33778	-1.22514	2.33778	down	0	-1.22514	ZNF33A
203420_at	-2.33626	-1.2242	2.33626	down	0	-1.2242	FAM8A1
205531_s_at	-2.33597	-1.22402	2.33597	down	0	-1.22402	GLS2
219913_s_at	-2.33523	-1.22356	2.33523	down	0	-1.22356	CRNKL1
233398_at	-2.33516	-1.22352	2.33516	down	0	-1.22352
227790_at	-2.33509	-1.22348	2.33509	down	0	-1.22348	UBE3D
220076_at	-2.33509	-1.22348	2.33509	down	0	-1.22348	ANKH
226774_at	-2.33509	-1.22348	2.33509	down	0	-1.22348	FAM120B
226908_at	-2.33509	-1.22348	2.33509	down	0	-1.22348	LRIG3
219267_at	-2.33489	-1.22336	2.33489	down	0	-1.22336	GLTP
229664_at	-2.33426	-1.22296	2.33426	down	0	-1.22296	MAPK8
243948_at	-2.33232	-1.22177	2.33232	down	0	-1.22177	ZC3H14
210461_s_at	-2.33179	-1.22144	2.33179	down	0	-1.22144	ABLIM1
203018_s_at	-2.32978	-1.22019	2.32978	down	0	-1.22019	SSX2IP
1554020_at	-2.32968	-1.22013	2.32968	down	0	-1.22013	BICD1
202034_x_at	-2.32803	-1.21911	2.32803	down	0	-1.21911	RB1CC1
213224_s_at	-2.32778	-1.21895	2.32778	down	0	-1.21895	BBIP1
212921_at	-2.32764	-1.21887	2.32764	down	0	-1.21887	SMYD2
208771_s_at	-2.32699	-1.21847	2.32699	down	0	-1.21847	LTA4H
227295_at	-2.32617	-1.21796	2.32617	down	0	-1.21796	IKBIP
226512_at	-2.32617	-1.21796	2.32617	down	0	-1.21796	ZMYM2
234975_at	-2.3241	-1.21667	2.3241	down	0	-1.21667	GSPT1
223119_s_at	-2.32398	-1.2166	2.32398	down	0	-1.2166	USP47
207483_s_at	-2.32233	-1.21557	2.32233	down	0	-1.21557	CAND1
203780_at	-2.32152	-1.21507	2.32152	down	0	-1.21507	MPZL2
202687_s_at	-2.3162	-1.21176	2.3162	down	0	-1.21176	TNFSF10
205109_s_at	-2.3162	-1.21176	2.3162	down	0	-1.21176	ARHGEF4
218223_s_at	-2.3162	-1.21176	2.3162	down	0	-1.21176	PLEKHO1
244462_at	-2.31575	-1.21148	2.31575	down	0	-1.21148	ZNF224
230211_at	-2.31562	-1.2114	2.31562	down	0	-1.2114	TRIP11
232174_at	-2.31509	-1.21107	2.31509	down	0	-1.21107
214890_s_at	-2.31429	-1.21057	2.31429	down	0	-1.21057	FAM149A
213245_at	-2.31386	-1.2103	2.31386	down	0	-1.2103	ADCY1
227801_at	-2.31372	-1.21022	2.31372	down	0	-1.21022	TRIM59
238026_at	-2.31352	-1.21009	2.31352	down	0	-1.21009	RPL35A
228730_s_at	-2.31278	-1.20963	2.31278	down	0	-1.20963	SCRN2
239229_at	-2.31	-1.20789	2.31	down	0	-1.20789	PHEX
225056_at	-2.31	-1.20789	2.31	down	0	-1.20789	SIPA1L2
221194_s_at	-2.30879	-1.20714	2.30879	down	0	-1.20714	RNFT1
226844_at	-2.3075	-1.20633	2.3075	down	0	-1.20633	MOB3B
217814_at	-2.30587	-1.20531	2.30587	down	0	-1.20531	CCDC47
217880_at	-2.30584	-1.20529	2.30584	down	0	-1.20529	CDC27
204872_at	-2.30154	-1.2026	2.30154	down	0	-1.2026	TLE4
222312_s_at	-2.30154	-1.2026	2.30154	down	0	-1.2026
242149_at	-2.30154	-1.2026	2.30154	down	0	-1.2026	FAM210A
242983_at	-2.30154	-1.2026	2.30154	down	0	-1.2026
226520_at	-2.30045	-1.20191	2.30045	down	0	-1.20191	LCOR
227382_at	-2.2995	-1.20132	2.2995	down	0	-1.20132	CYB5B
203206_at	-2.29896	-1.20098	2.29896	down	0	-1.20098	FAM53B
202668_at	-2.298	-1.20038	2.298	down	0	-1.20038	EFNB2
213864_s_at	-2.2977	-1.20019	2.2977	down	0	-1.20019	NAP1L1
213302_at	-2.29769	-1.20018	2.29769	down	0	-1.20018	PFAS
205829_at	-2.29524	-1.19864	2.29524	down	0	-1.19864	HSD17B1
209720_s_at	-2.29212	-1.19668	2.29212	down	0	-1.19668	SERPINB3
236535_at	-2.29197	-1.19659	2.29197	down	0	-1.19659	SMC6
212093_s_at	-2.28938	-1.19495	2.28938	down	0	-1.19495	MTUS1
242827_x_at	-2.28938	-1.19495	2.28938	down	0	-1.19495
229969_at	-2.28834	-1.1943	2.28834	down	0	-1.1943	SEC63
219257_s_at	-2.28743	-1.19373	2.28743	down	0	-1.19373	SPHK1
217838_s_at	-2.28712	-1.19353	2.28712	down	0	-1.19353	EVL
239771_at	-2.28679	-1.19332	2.28679	down	0	-1.19332	CAND1
217526_at	-2.28423	-1.19171	2.28423	down	0	-1.19171	NFATC2IP
225613_at	-2.28314	-1.19102	2.28314	down	0	-1.19102	MAST4
212345_s_at	-2.28272	-1.19075	2.28272	down	0	-1.19075	CREB3L2
227422_at	-2.28197	-1.19028	2.28197	down	0	-1.19028	STRN
215843_s_at	-2.2808	-1.18954	2.2808	down	0	-1.18954	TLL2
1559391_s_at	-2.2808	-1.18954	2.2808	down	0	-1.18954
222403_at	-2.27984	-1.18893	2.27984	down	0	-1.18893	MTCH2
235072_s_at	-2.27866	-1.18818	2.27866	down	0	-1.18818	KIF13A
221139_s_at	-2.27808	-1.18782	2.27808	down	0	-1.18782	CSAD
218470_at	-2.27608	-1.18655	2.27608	down	0	-1.18655	YARS2
228960_at	-2.2758	-1.18638	2.2758	down	0	-1.18638	ICE2
227306_at	-2.27541	-1.18613	2.27541	down	0	-1.18613
1552867_at	-2.27541	-1.18613	2.27541	down	0	-1.18613
242068_at	-2.27541	-1.18613	2.27541	down	0	-1.18613
1552278_a_at	-2.27474	-1.1857	2.27474	down	0	-1.1857	SLC46A1
234305_s_at	-2.27468	-1.18566	2.27468	down	0	-1.18566	GSDMC
212967_x_at	-2.2733	-1.18479	2.2733	down	0	-1.18479	NAP1L1
236192_at	-2.27266	-1.18438	2.27266	down	0	-1.18438	HOOK3
206687_s_at	-2.27238	-1.1842	2.27238	down	0	-1.1842	PTPN6
218090_s_at	-2.27193	-1.18392	2.27193	down	0	-1.18392	WDR11
228033_at	-2.27164	-1.18373	2.27164	down	0	-1.18373	E2F7
226680_at	-2.27143	-1.1836	2.27143	down	0	-1.1836	IKZF5
209864_at	-2.27089	-1.18326	2.27089	down	0	-1.18326	FRAT2
230389_at	-2.26943	-1.18233	2.26943	down	0	-1.18233	FNBP1
206584_at	-2.26943	-1.18233	2.26943	down	0	-1.18233	LY96
233224_at	-2.26943	-1.18233	2.26943	down	0	-1.18233
239698_at	-2.26917	-1.18217	2.26917	down	0	-1.18217
209334_s_at	-2.26817	-1.18153	2.26817	down	0	-1.18153	PSMD9
201069_at	-2.2655	-1.17983	2.2655	down	0	-1.17983	MMP2
235204_at	-2.2655	-1.17983	2.2655	down	0	-1.17983	ENTPD7
209537_at	-2.26516	-1.17961	2.26516	down	0	-1.17961	EXTL2
1570571_at	-2.2647	-1.17932	2.2647	down	0	-1.17932	CCDC91
230933_at	-2.2647	-1.17932	2.2647	down	0	-1.17932	DSTN
244663_at	-2.26329	-1.17842	2.26329	down	0	-1.17842	ZNF431
226164_x_at	-2.26329	-1.17842	2.26329	down	0	-1.17842	RIMKLB
213792_s_at	-2.26257	-1.17796	2.26257	down	0	-1.17796	INSR
242606_at	-2.26212	-1.17768	2.26212	down	0	-1.17768
239252_at	-2.26212	-1.17768	2.26212	down	0	-1.17768	COX7B
231246_at	-2.26212	-1.17768	2.26212	down	0	-1.17768
1555996_s_at	-2.26079	-1.17683	2.26079	down	0	-1.17683	EIF4A2
211952_at	-2.26048	-1.17663	2.26048	down	0	-1.17663	IPO5
204467_s_at	-2.26041	-1.17658	2.26041	down	0	-1.17658	SNCA
242442_x_at	-2.26041	-1.17658	2.26041	down	0	-1.17658	TRMT10A
205316_at	-2.2601	-1.17638	2.2601	down	0	-1.17638	SLC15A2
201848_s_at	-2.25864	-1.17545	2.25864	down	0	-1.17545	BNIP3
243993_at	-2.25831	-1.17525	2.25831	down	0	-1.17525
225706_at	-2.25799	-1.17504	2.25799	down	0	-1.17504	GLCCI1
214331_at	-2.25738	-1.17465	2.25738	down	0	-1.17465	TSFM
215114_at	-2.25738	-1.17465	2.25738	down	0	-1.17465	SENP3
227896_at	-2.25738	-1.17465	2.25738	down	0	-1.17465	BCCIP
228480_at	-2.25738	-1.17465	2.25738	down	0	-1.17465	VAPA
236905_at	-2.25738	-1.17465	2.25738	down	0	-1.17465	NUP133
201658_at	-2.25397	-1.17247	2.25397	down	0	-1.17247	ARL1
205882_x_at	-2.2536	-1.17223	2.2536	down	0	-1.17223	ADD3
225020_at	-2.25353	-1.17219	2.25353	down	0	-1.17219	DAB2IP
230320_at	-2.25353	-1.17218	2.25353	down	0	-1.17218	TBRG1
233354_at	-2.25353	-1.17218	2.25353	down	0	-1.17218	ZNF426
1552427_at	-2.2521	-1.17127	2.2521	down	0	-1.17127	ZNF485
224332_s_at	-2.25048	-1.17023	2.25048	down	0	-1.17023	MRPL43
238174_at	-2.2489	-1.16922	2.2489	down	0	-1.16922	FBXL17
244688_at	-2.248	-1.16864	2.248	down	0	-1.16864
220658_s_at	-2.24783	-1.16854	2.24783	down	0	-1.16854	ARNTL2
213358_at	-2.24636	-1.16759	2.24636	down	0	-1.16759	MTCL1
235016_at	-2.2434	-1.16569	2.2434	down	0	-1.16569	REEP3
223507_at	-2.24122	-1.16428	2.24122	down	0	-1.16428	CLPX
1558103_a_at	-2.23953	-1.1632	2.23953	down	0	-1.1632	HDGFRP3
201607_at	-2.23945	-1.16315	2.23945	down	0	-1.16315	PWP1
225469_at	-2.23873	-1.16268	2.23873	down	0	-1.16268	LYRM5
226777_at	-2.23737	-1.16181	2.23737	down	0	-1.16181	ADAM12
1569540_at	-2.23737	-1.16181	2.23737	down	0	-1.16181
201565_s_at	-2.23447	-1.15993	2.23447	down	0	-1.15993	ID2
235394_at	-2.23365	-1.1594	2.23365	down	0	-1.1594	PLAA
227746_at	-2.23176	-1.15818	2.23176	down	0	-1.15818	ELAVL1
1558017_s_at	-2.23168	-1.15813	2.23168	down	0	-1.15813	PAWR
212613_at	-2.23141	-1.15795	2.23141	down	0	-1.15795	BTN3A2
236619_at	-2.23141	-1.15795	2.23141	down	0	-1.15795
209233_at	-2.23098	-1.15768	2.23098	down	0	-1.15768	EMG1
223721_s_at	-2.23093	-1.15764	2.23093	down	0	-1.15764	DNAJC12
228013_at	-2.22982	-1.15693	2.22982	down	0	-1.15693	PPP2R2A
213035_at	-2.22929	-1.15658	2.22929	down	0	-1.15658	ANKRD28
203650_at	-2.22882	-1.15628	2.22882	down	0	-1.15628	PROCR
225211_at	-2.22854	-1.1561	2.22854	down	0	-1.1561	PVRL1
1552306_at	-2.22837	-1.15599	2.22837	down	0	-1.15599	ALG10
225302_at	-2.22714	-1.15519	2.22714	down	0	-1.15519	TMX3
218699_at	-2.22531	-1.15401	2.22531	down	0	-1.15401	RAB29
204060_s_at	-2.2242	-1.15329	2.2242	down	0	-1.15329	PRKX///PRKY
226817_at	-2.22346	-1.1528	2.22346	down	0	-1.1528	DSC2
226119_at	-2.22309	-1.15257	2.22309	down	0	-1.15257	PCMTD1
212678_at	-2.22301	-1.15252	2.22301	down	0	-1.15252	NF1
224743_at	-2.2227	-1.15232	2.2227	down	0	-1.15232	IMPAD1
231836_at	-2.22019	-1.15068	2.22019	down	0	-1.15068	HKR1
219335_at	-2.21989	-1.15049	2.21989	down	0	-1.15049	ARMCX5
213803_at	-2.2179	-1.14919	2.2179	down	0	-1.14919	KPNB1
219427_at	-2.21739	-1.14886	2.21739	down	0	-1.14886	FAT4
227499_at	-2.21717	-1.14872	2.21717	down	0	-1.14872	FZD3
243582_at	-2.21717	-1.14872	2.21717	down	0	-1.14872	SH3RF2
227432_s_at	-2.21483	-1.1472	2.21483	down	0	-1.1472
225626_at	-2.21446	-1.14695	2.21446	down	0	-1.14695	PAG1
210858_x_at	-2.21386	-1.14656	2.21386	down	0	-1.14656	ATM
201940_at	-2.21321	-1.14614	2.21321	down	0	-1.14614	CPD
206061_s_at	-2.21208	-1.1454	2.21208	down	0	-1.1454	DICER1
238902_at	-2.21145	-1.14499	2.21145	down	0	-1.14499
236026_at	-2.21107	-1.14475	2.21107	down	0	-1.14475	GPATCH2
230069_at	-2.21005	-1.14408	2.21005	down	0	-1.14408	SFXN1
217762_s_at	-2.2073	-1.14228	2.2073	down	0	-1.14228	RAB31
238050_at	-2.20723	-1.14223	2.20723	down	0	-1.14223	ANTXR2
1558102_at	-2.20723	-1.14223	2.20723	down	0	-1.14223	HDGFRP3
209166_s_at	-2.2066	-1.14183	2.2066	down	0	-1.14183	MAN2B1
202472_at	-2.20514	-1.14087	2.20514	down	0	-1.14087	MPI
212094_at	-2.20357	-1.13984	2.20357	down	0	-1.13984	PEG10
203323_at	-2.20262	-1.13922	2.20262	down	0	-1.13922	CAV2
230339_at	-2.20249	-1.13913	2.20249	down	0	-1.13913	CCDC138///LOC105373542
1560240_at	-2.20169	-1.13861	2.20169	down	0	-1.13861	LINC01293
228115_at	-2.20118	-1.13828	2.20118	down	0	-1.13828	GAREM1
244065_at	-2.20114	-1.13825	2.20114	down	0	-1.13825	CNTNAP3///CNTNAP3B///LOC100289279
241529_at	-2.20062	-1.13791	2.20062	down	0	-1.13791
208966_x_at	-2.198	-1.13619	2.198	down	0	-1.13619	IFI16
242887_at	-2.19718	-1.13565	2.19718	down	0	-1.13565	KCMF1
213388_at	-2.19697	-1.13551	2.19697	down	0	-1.13551	PDE4DIP
243111_at	-2.19697	-1.13551	2.19697	down	0	-1.13551
227378_x_at	-2.19686	-1.13544	2.19686	down	0	-1.13544	C16orf13
224638_at	-2.19599	-1.13487	2.19599	down	0	-1.13487	SPPL3
235611_at	-2.19599	-1.13487	2.19599	down	0	-1.13487	SREK1
235205_at	-2.1947	-1.13402	2.1947	down	0	-1.13402	OXR1
242300_at	-2.19428	-1.13375	2.19428	down	0	-1.13375
219346_at	-2.19408	-1.13362	2.19408	down	0	-1.13362	LRFN3
218217_at	-2.19369	-1.13336	2.19369	down	0	-1.13336	SCPEP1
201941_at	-2.19347	-1.13322	2.19347	down	0	-1.13322	CPD
204347_at	-2.19329	-1.13309	2.19329	down	0	-1.13309	AK4
228454_at	-2.19326	-1.13308	2.19326	down	0	-1.13308	LCOR
227072_at	-2.19311	-1.13298	2.19311	down	0	-1.13298	RTTN
227517_s_at	-2.19144	-1.13188	2.19144	down	0	-1.13188	GAS5
229568_at	-2.19038	-1.13118	2.19038	down	0	-1.13118	MOB3B
227641_at	-2.18822	-1.12976	2.18822	down	0	-1.12976	FBXL16
224916_at	-2.18707	-1.129	2.18707	down	0	-1.129	TMEM173
226170_at	-2.18606	-1.12834	2.18606	down	0	-1.12834	EYA3
1557521_a_at	-2.18426	-1.12715	2.18426	down	0	-1.12715	BLCAP///LOC105372607///LOC105376973
218326_s_at	-2.18364	-1.12674	2.18364	down	0	-1.12674	LGR4
223092_at	-2.1823	-1.12585	2.1823	down	0	-1.12585	ANKH
226719_at	-2.18215	-1.12575	2.18215	down	0	-1.12575	DERL2
212512_s_at	-2.18176	-1.12549	2.18176	down	0	-1.12549	CARM1
223743_s_at	-2.18016	-1.12443	2.18016	down	0	-1.12443	MRPL4
224911_s_at	-2.18004	-1.12436	2.18004	down	0	-1.12436	DCBLD2
219733_s_at	-2.17951	-1.12401	2.17951	down	0	-1.12401	SLC27A5
224100_s_at	-2.17886	-1.12357	2.17886	down	0	-1.12357	DPYSL5
222423_at	-2.17806	-1.12304	2.17806	down	0	-1.12304	NDFIP1
55662_at	-2.17762	-1.12275	2.17762	down	0	-1.12275	C10orf76
224326_s_at	-2.17745	-1.12264	2.17745	down	0	-1.12264	PCGF6
225198_at	-2.17647	-1.12199	2.17647	down	0	-1.12199	VAPA
213229_at	-2.17638	-1.12193	2.17638	down	0	-1.12193	DICER1
225731_at	-2.17568	-1.12147	2.17568	down	0	-1.12147	ANKRD50
201061_s_at	-2.17494	-1.12097	2.17494	down	0	-1.12097	STOM
1557586_s_at	-2.17484	-1.12091	2.17484	down	0	-1.12091	ATP6V1H
1559121_s_at	-2.17484	-1.12091	2.17484	down	0	-1.12091
226403_at	-2.17453	-1.12071	2.17453	down	0	-1.12071	TMC4
219245_s_at	-2.17444	-1.12065	2.17444	down	0	-1.12065	OGFOD2
228084_at	-2.17434	-1.12057	2.17434	down	0	-1.12057	CASP6///PLA2G12A
225358_at	-2.17353	-1.12004	2.17353	down	0	-1.12004	DNAJC19
240671_at	-2.17259	-1.11941	2.17259	down	0	-1.11941
203801_at	-2.17259	-1.11941	2.17259	down	0	-1.11941	MRPS14
210607_at	-2.17259	-1.11941	2.17259	down	0	-1.11941	FLT3LG
228548_at	-2.17259	-1.11941	2.17259	down	0	-1.11941	RAP1A
230418_s_at	-2.17259	-1.11941	2.17259	down	0	-1.11941	GALNT16
228254_at	-2.17197	-1.119	2.17197	down	0	-1.119	STAM2
242366_at	-2.17197	-1.119	2.17197	down	0	-1.119
228180_at	-2.17048	-1.11801	2.17048	down	0	-1.11801
212672_at	-2.16998	-1.11768	2.16998	down	0	-1.11768	ATM
228190_at	-2.16957	-1.11741	2.16957	down	0	-1.11741	ATG4C
206175_x_at	-2.16943	-1.11732	2.16943	down	0	-1.11732	ZNF222
235968_at	-2.16865	-1.1168	2.16865	down	0	-1.1168	AGAP1
218188_s_at	-2.16782	-1.11625	2.16782	down	0	-1.11625	TIMM13
205964_at	-2.16682	-1.11558	2.16682	down	0	-1.11558	ZNF426
218380_at	-2.16532	-1.11458	2.16532	down	0	-1.11458	LOC728392
230240_at	-2.16532	-1.11458	2.16532	down	0	-1.11458
205836_s_at	-2.16382	-1.11358	2.16382	down	0	-1.11358	YTHDC2
213077_at	-2.16231	-1.11258	2.16231	down	0	-1.11258	YTHDC2
213882_at	-2.16198	-1.11235	2.16198	down	0	-1.11235	TM2D1
240165_at	-2.16198	-1.11235	2.16198	down	0	-1.11235
240214_at	-2.16198	-1.11235	2.16198	down	0	-1.11235	RSPH4A///RWDD1
203946_s_at	-2.16097	-1.11168	2.16097	down	0	-1.11168	ARG2
224763_at	-2.15973	-1.11085	2.15973	down	0	-1.11085	LOC100506548///RPL37
229235_at	-2.15865	-1.11013	2.15865	down	0	-1.11013	NFATC2IP
225272_at	-2.15832	-1.10991	2.15832	down	0	-1.10991	SAT2
239227_at	-2.15785	-1.10959	2.15785	down	0	-1.10959
226418_at	-2.157	-1.10903	2.157	down	0	-1.10903	ERGIC2
212375_at	-2.15583	-1.10824	2.15583	down	0	-1.10824	EP400
206332_s_at	-2.15528	-1.10788	2.15528	down	0	-1.10788	IFI16
204081_at	-2.1544	-1.10729	2.1544	down	0	-1.10729	NRGN
224970_at	-2.15426	-1.10719	2.15426	down	0	-1.10719	NFIA
212164_at	-2.15276	-1.10618	2.15276	down	0	-1.10618	TMEM183A///TMEM183B
1570153_at	-2.15276	-1.10618	2.15276	down	0	-1.10618	CCDC169
203556_at	-2.1516	-1.10541	2.1516	down	0	-1.10541	ZHX2
222685_at	-2.15099	-1.105	2.15099	down	0	-1.105	HAUS6
209735_at	-2.15073	-1.10483	2.15073	down	0	-1.10483	ABCG2
1569142_at	-2.15073	-1.10483	2.15073	down	0	-1.10483	TRIM13
203671_at	-2.15034	-1.10457	2.15034	down	0	-1.10457	TPMT
201280_s_at	-2.15027	-1.10452	2.15027	down	0	-1.10452	DAB2
209126_x_at	-2.15027	-1.10452	2.15027	down	0	-1.10452	KRT6B
1557638_at	-2.15027	-1.10452	2.15027	down	0	-1.10452	LOC101929748
1570588_at	-2.15027	-1.10452	2.15027	down	0	-1.10452	MPRIP-AS1
203787_at	-2.15027	-1.10452	2.15027	down	0	-1.10452	SSBP2
214917_at	-2.15027	-1.10452	2.15027	down	0	-1.10452	PRKAA1
217226_s_at	-2.15024	-1.1045	2.15024	down	0	-1.1045	SFXN3
1560776_at	-2.14889	-1.10359	2.14889	down	0	-1.10359
231640_at	-2.14849	-1.10332	2.14849	down	0	-1.10332
204956_at	-2.14821	-1.10314	2.14821	down	0	-1.10314	MTAP
212092_at	-2.14783	-1.10288	2.14783	down	0	-1.10288	PEG10
218588_s_at	-2.14677	-1.10217	2.14677	down	0	-1.10217	FAM114A2
208937_s_at	-2.14586	-1.10155	2.14586	down	0	-1.10155	ID1
219421_at	-2.14472	-1.10079	2.14472	down	0	-1.10079	TTC33
212929_s_at	-2.14287	-1.09954	2.14287	down	0	-1.09954	FAM21A///FAM21C
209003_at	-2.14241	-1.09923	2.14241	down	0	-1.09923	SLC25A11
243764_at	-2.13948	-1.09726	2.13948	down	0	-1.09726	VSIG1
227330_x_at	-2.13948	-1.09726	2.13948	down	0	-1.09726	LOC100233156///MAFIP///TEKT4P2
235429_at	-2.13889	-1.09686	2.13889	down	0	-1.09686	EIF3E
227063_at	-2.13859	-1.09666	2.13859	down	0	-1.09666	TMEM256
200715_x_at	-2.13836	-1.09651	2.13836	down	0	-1.09651	RPL13A
230356_at	-2.13776	-1.0961	2.13776	down	0	-1.0961	NKX1-2
229138_at	-2.13756	-1.09597	2.13756	down	0	-1.09597	PARP11
229888_at	-2.13735	-1.09582	2.13735	down	0	-1.09582	C12orf60
228457_at	-2.13735	-1.09582	2.13735	down	0	-1.09582	PPM1L
228905_at	-2.13735	-1.09582	2.13735	down	0	-1.09582	PCM1
227812_at	-2.1366	-1.09532	2.1366	down	0	-1.09532	TNFRSF19
232759_at	-2.13559	-1.09463	2.13559	down	0	-1.09463
224820_at	-2.13544	-1.09453	2.13544	down	0	-1.09453	COX20
227259_at	-2.13526	-1.09441	2.13526	down	0	-1.09441	CD47
232784_at	-2.13526	-1.09441	2.13526	down	0	-1.09441
244341_at	-2.13526	-1.09441	2.13526	down	0	-1.09441
228645_at	-2.13504	-1.09427	2.13504	down	0	-1.09427	SNHG9
211361_s_at	-2.13484	-1.09413	2.13484	down	0	-1.09413	SERPINB13
222829_s_at	-2.13352	-1.09324	2.13352	down	0	-1.09324	IL20RA
225790_at	-2.13291	-1.09282	2.13291	down	0	-1.09282	MSRB3
226177_at	-2.1325	-1.09254	2.1325	down	0	-1.09254	GLTP
226670_s_at	-2.13248	-1.09253	2.13248	down	0	-1.09253	PABPC1L
239893_at	-2.13152	-1.09189	2.13152	down	0	-1.09189
230048_at	-2.13152	-1.09188	2.13152	down	0	-1.09188	IFRD1
208159_x_at	-2.13032	-1.09107	2.13032	down	0	-1.09107	DDX11
202694_at	-2.12992	-1.0908	2.12992	down	0	-1.0908	STK17A
206308_at	-2.12829	-1.08969	2.12829	down	0	-1.08969	TRDMT1
203998_s_at	-2.12768	-1.08928	2.12768	down	0	-1.08928	SYT1
211763_s_at	-2.12672	-1.08863	2.12672	down	0	-1.08863	UBE2B
210347_s_at	-2.12615	-1.08824	2.12615	down	0	-1.08824	BCL11A
1555900_at	-2.12543	-1.08776	2.12543	down	0	-1.08776	DCTN5
221509_at	-2.12498	-1.08745	2.12498	down	0	-1.08745	DENR
201990_s_at	-2.1247	-1.08726	2.1247	down	0	-1.08726	CREBL2
236104_at	-2.11869	-1.08317	2.11869	down	0	-1.08317	HNRNPLL
217653_x_at	-2.11864	-1.08314	2.11864	down	0	-1.08314
232291_at	-2.1181	-1.08277	2.1181	down	0	-1.08277	MIR17HG///MIR18A///MIR19A///MIR19B1///MIR20A///MIR92A1
211547_s_at	-2.11804	-1.08273	2.11804	down	0	-1.08273	PAFAH1B1
218938_at	-2.1175	-1.08236	2.1175	down	0	-1.08236	FBXL15
238808_at	-2.11681	-1.08189	2.11681	down	0	-1.08189	HOXA13
218105_s_at	-2.11426	-1.08015	2.11426	down	0	-1.08015	MRPL4
209379_s_at	-2.11422	-1.08012	2.11422	down	0	-1.08012	CCSER2
211162_x_at	-2.11253	-1.07897	2.11253	down	0	-1.07897	SCD
202335_s_at	-2.11233	-1.07884	2.11233	down	0	-1.07884	UBE2B
229415_at	-2.11174	-1.07843	2.11174	down	0	-1.07843	CYCS
202725_at	-2.11104	-1.07796	2.11104	down	0	-1.07796	POLR2A
223599_at	-2.11081	-1.0778	2.11081	down	0	-1.0778	TRIM6
200901_s_at	-2.10998	-1.07723	2.10998	down	0	-1.07723	M6PR
224728_at	-2.10915	-1.07666	2.10915	down	0	-1.07666	ATPAF1
227761_at	-2.1085	-1.07622	2.1085	down	0	-1.07622	MYO5A
230779_at	-2.10816	-1.07598	2.10816	down	0	-1.07598	TNRC6B
224929_at	-2.10801	-1.07588	2.10801	down	0	-1.07588	TMEM173
207746_at	-2.10734	-1.07542	2.10734	down	0	-1.07542	POLQ
238723_at	-2.10526	-1.074	2.10526	down	0	-1.074	ATXN3
219318_x_at	-2.1052	-1.07396	2.1052	down	0	-1.07396	MED31
208722_s_at	-2.1044	-1.07341	2.1044	down	0	-1.07341	ANAPC5
228867_at	-2.10397	-1.07311	2.10397	down	0	-1.07311	TATDN3
213378_s_at	-2.10363	-1.07288	2.10363	down	0	-1.07288	DDX11///DDX12P///LOC642846
235240_at	-2.10363	-1.07288	2.10363	down	0	-1.07288	ATXN3
221987_s_at	-2.1027	-1.07224	2.1027	down	0	-1.07224	TSR1
219271_at	-2.10258	-1.07216	2.10258	down	0	-1.07216	GALNT14
243303_at	-2.1019	-1.07169	2.1019	down	0	-1.07169
238736_at	-2.1019	-1.07169	2.1019	down	0	-1.07169	REV3L
236204_at	-2.1019	-1.07169	2.1019	down	0	-1.07169	COPS8
218980_at	-2.10179	-1.07162	2.10179	down	0	-1.07162	FHOD3
222391_at	-2.1	-1.07039	2.1	down	0	-1.07039	COX7A2///TMEM30A
230407_at	-2.09888	-1.06962	2.09888	down	0	-1.06962	SBNO1
230380_at	-2.09869	-1.06949	2.09869	down	0	-1.06949	THAP2
200833_s_at	-2.09856	-1.0694	2.09856	down	0	-1.0694	RAP1B
212425_at	-2.09817	-1.06913	2.09817	down	0	-1.06913	SCAMP1
232947_at	-2.09817	-1.06913	2.09817	down	0	-1.06913
243462_s_at	-2.09817	-1.06913	2.09817	down	0	-1.06913
217810_x_at	-2.097	-1.06833	2.097	down	0	-1.06833	LARS
202254_at	-2.09672	-1.06813	2.09672	down	0	-1.06813	SIPA1L1
236384_at	-2.09667	-1.0681	2.09667	down	0	-1.0681	NCBP3
1558875_at	-2.0959	-1.06757	2.0959	down	0	-1.06757	SREBF1
207768_at	-2.0959	-1.06757	2.0959	down	0	-1.06757	EGR4
213212_x_at	-2.0959	-1.06757	2.0959	down	0	-1.06757	GOLGA6L4///GOLGA6L5P///GOLGA6L9///LOC102724093///LOC102724117
226273_at	-2.09579	-1.06749	2.09579	down	0	-1.06749	CLCN5
211806_s_at	-2.09556	-1.06733	2.09556	down	0	-1.06733	KCNJ15
225805_at	-2.09544	-1.06726	2.09544	down	0	-1.06726	HNRNPU
236305_at	-2.09429	-1.06646	2.09429	down	0	-1.06646	RFESD
207172_s_at	-2.09429	-1.06646	2.09429	down	0	-1.06646	CDH11
235370_at	-2.09429	-1.06646	2.09429	down	0	-1.06646	KREMEN1
229297_at	-2.09343	-1.06587	2.09343	down	0	-1.06587	GPATCH2L
209172_s_at	-2.09326	-1.06575	2.09326	down	0	-1.06575	CENPF
228724_at	-2.09295	-1.06554	2.09295	down	0	-1.06554	TTLL7
209717_at	-2.09233	-1.06511	2.09233	down	0	-1.06511	EVI5
221670_s_at	-2.09233	-1.06511	2.09233	down	0	-1.06511	LHX3
235850_at	-2.09233	-1.06511	2.09233	down	0	-1.06511	FAM162A
222032_s_at	-2.09233	-1.06511	2.09233	down	0	-1.06511	USP7
222892_s_at	-2.09142	-1.06449	2.09142	down	0	-1.06449	TMEM40
236249_at	-2.09137	-1.06445	2.09137	down	0	-1.06445	IKBIP
219479_at	-2.09061	-1.06392	2.09061	down	0	-1.06392	KDELC1
227575_s_at	-2.09056	-1.06389	2.09056	down	0	-1.06389	NRDE2
225276_at	-2.08972	-1.06331	2.08972	down	0	-1.06331	GSPT1
219848_s_at	-2.08962	-1.06324	2.08962	down	0	-1.06324	ZNF432
230479_at	-2.08949	-1.06315	2.08949	down	0	-1.06315	EIF3F
201671_x_at	-2.08928	-1.06301	2.08928	down	0	-1.06301	USP14
208745_at	-2.08819	-1.06226	2.08819	down	0	-1.06226	ATP5L
1554638_at	-2.08718	-1.06156	2.08718	down	0	-1.06156	ZFYVE16
219985_at	-2.08718	-1.06156	2.08718	down	0	-1.06156	HS3ST3A1
226272_at	-2.08677	-1.06127	2.08677	down	0	-1.06127	RCAN3
204358_s_at	-2.08646	-1.06106	2.08646	down	0	-1.06106	FLRT2
236961_at	-2.08646	-1.06106	2.08646	down	0	-1.06106
233637_at	-2.08599	-1.06073	2.08599	down	0	-1.06073	DCAF8
209153_s_at	-2.08324	-1.05883	2.08324	down	0	-1.05883	TCF3
1554966_a_at	-2.08265	-1.05842	2.08265	down	0	-1.05842	FILIP1L
222412_s_at	-2.08128	-1.05747	2.08128	down	0	-1.05747	SSR3
224767_at	-2.0811	-1.05735	2.0811	down	0	-1.05735	LOC100506548///RPL37
225037_at	-2.08079	-1.05713	2.08079	down	0	-1.05713	SLC35C2
241696_at	-2.08033	-1.05682	2.08033	down	0	-1.05682	CNTLN
217991_x_at	-2.08033	-1.05681	2.08033	down	0	-1.05681	SSBP3
227723_at	-2.07986	-1.05648	2.07986	down	0	-1.05648	BORCS5
1553703_at	-2.07954	-1.05627	2.07954	down	0	-1.05627	ZNF791
219020_at	-2.07825	-1.05537	2.07825	down	0	-1.05537	HS1BP3
239587_at	-2.07788	-1.05511	2.07788	down	0	-1.05511	TLR3
1557432_at	-2.07788	-1.05511	2.07788	down	0	-1.05511	RASAL2
204724_s_at	-2.07782	-1.05507	2.07782	down	0	-1.05507	COL9A3
1560082_at	-2.07559	-1.05352	2.07559	down	0	-1.05352
35160_at	-2.07551	-1.05346	2.07551	down	0	-1.05346	LDB1
238890_at	-2.07496	-1.05308	2.07496	down	0	-1.05308	BRWD1
204466_s_at	-2.07496	-1.05308	2.07496	down	0	-1.05308	SNCA
212913_at	-2.07446	-1.05273	2.07446	down	0	-1.05273	MSH5-SAPCD1///SAPCD1
242586_at	-2.07446	-1.05273	2.07446	down	0	-1.05273	FSD1L
229202_at	-2.07427	-1.0526	2.07427	down	0	-1.0526	PCNXL2
234947_s_at	-2.07364	-1.05216	2.07364	down	0	-1.05216	FAM204A
225889_at	-2.0735	-1.05207	2.0735	down	0	-1.05207	AEBP2
225438_at	-2.07331	-1.05194	2.07331	down	0	-1.05194	NUDCD1
202519_at	-2.07314	-1.05182	2.07314	down	0	-1.05182	MLXIP
203016_s_at	-2.07283	-1.0516	2.07283	down	0	-1.0516	SSX2IP
201449_at	-2.07255	-1.0514	2.07255	down	0	-1.0514	TIA1
228949_at	-2.07191	-1.05096	2.07191	down	0	-1.05096	WLS
226115_at	-2.07135	-1.05057	2.07135	down	0	-1.05057	AHCTF1
223714_at	-2.071	-1.05033	2.071	down	0	-1.05033	ZNF256
238175_at	-2.071	-1.05033	2.071	down	0	-1.05033
212386_at	-2.071	-1.05033	2.071	down	0	-1.05033	TCF4
1556646_at	-2.06958	-1.04934	2.06958	down	0	-1.04934	DCTN5
1552417_a_at	-2.06916	-1.04905	2.06916	down	0	-1.04905	NEDD1
212362_at	-2.06909	-1.049	2.06909	down	0	-1.049	ATP2A2
238827_at	-2.06909	-1.049	2.06909	down	0	-1.049	SH3RF2
223748_at	-2.06907	-1.04898	2.06907	down	0	-1.04898	SLC4A11
223118_s_at	-2.06778	-1.04808	2.06778	down	0	-1.04808	USP47
203388_at	-2.06754	-1.04791	2.06754	down	0	-1.04791	ARRB2
213252_at	-2.06743	-1.04784	2.06743	down	0	-1.04784	SH3PXD2A
225057_at	-2.06743	-1.04784	2.06743	down	0	-1.04784	SLC15A4
226212_s_at	-2.06743	-1.04784	2.06743	down	0	-1.04784	INSR
239960_x_at	-2.06743	-1.04784	2.06743	down	0	-1.04784	LYRM7
1568815_a_at	-2.06743	-1.04784	2.06743	down	0	-1.04784	DDX50
226460_at	-2.06682	-1.04741	2.06682	down	0	-1.04741	FNIP2
226848_at	-2.06682	-1.04741	2.06682	down	0	-1.04741	MRPS25
227334_at	-2.06478	-1.04599	2.06478	down	0	-1.04599	USP54
213896_x_at	-2.06458	-1.04584	2.06458	down	0	-1.04584	FAM149B1
225156_at	-2.06383	-1.04532	2.06383	down	0	-1.04532	ELOF1
212267_at	-2.06365	-1.0452	2.06365	down	0	-1.0452	WAPL
201034_at	-2.06313	-1.04483	2.06313	down	0	-1.04483	ADD3
200813_s_at	-2.06311	-1.04482	2.06311	down	0	-1.04482	PAFAH1B1
218620_s_at	-2.06311	-1.04482	2.06311	down	0	-1.04482	HEMK1
209112_at	-2.06262	-1.04448	2.06262	down	0	-1.04448	CDKN1B
38149_at	-2.06192	-1.04399	2.06192	down	0	-1.04399	ARHGAP25
242471_at	-2.0612	-1.04349	2.0612	down	0	-1.04349
228927_at	-2.05985	-1.04254	2.05985	down	0	-1.04254	ZNF397
1553102_a_at	-2.05985	-1.04254	2.05985	down	0	-1.04254	CCDC69
214772_at	-2.05985	-1.04254	2.05985	down	0	-1.04254	KIAA1549L
214221_at	-2.05985	-1.04254	2.05985	down	0	-1.04254	ALMS1
206115_at	-2.0589	-1.04187	2.0589	down	0	-1.04187	EGR3
225726_s_at	-2.05839	-1.04152	2.05839	down	0	-1.04152	PLEKHH1
226489_at	-2.05839	-1.04152	2.05839	down	0	-1.04152	TMCC3
242558_at	-2.05787	-1.04115	2.05787	down	0	-1.04115
202259_s_at	-2.05714	-1.04064	2.05714	down	0	-1.04064	N4BP2L2
236681_at	-2.05682	-1.04041	2.05682	down	0	-1.04041	HOXD13
214427_at	-2.05488	-1.03905	2.05488	down	0	-1.03905	NOP2
239202_at	-2.05351	-1.03809	2.05351	down	0	-1.03809	RAB3B
1557675_at	-2.0532	-1.03787	2.0532	down	0	-1.03787	RAF1
233803_s_at	-2.05317	-1.03786	2.05317	down	0	-1.03786	MYBBP1A
210534_s_at	-2.05163	-1.03677	2.05163	down	0	-1.03677	B9D1
205136_s_at	-2.05144	-1.03663	2.05144	down	0	-1.03663	NUFIP1
227639_at	-2.05029	-1.03582	2.05029	down	0	-1.03582	PIGK
1560112_at	-2.05003	-1.03564	2.05003	down	0	-1.03564	WDFY2
207018_s_at	-2.05003	-1.03564	2.05003	down	0	-1.03564	RAB27B
230904_at	-2.05003	-1.03564	2.05003	down	0	-1.03564	FSD1L
235960_at	-2.05003	-1.03564	2.05003	down	0	-1.03564	FXR1
222018_at	-2.04988	-1.03554	2.04988	down	0	-1.03554	NACA
239346_at	-2.04908	-1.03498	2.04908	down	0	-1.03498	GTF2H3
203327_at	-2.04857	-1.03462	2.04857	down	0	-1.03462	IDE
230653_at	-2.04802	-1.03423	2.04802	down	0	-1.03423	LOC102724275///LOC102725134///LOC105369228
203129_s_at	-2.04562	-1.03254	2.04562	down	0	-1.03254	KIF5C
213043_s_at	-2.04518	-1.03223	2.04518	down	0	-1.03223	MED24
233770_at	-2.04411	-1.03147	2.04411	down	0	-1.03147
218071_s_at	-2.04398	-1.03138	2.04398	down	0	-1.03138	MKRN2
203089_s_at	-2.04388	-1.03131	2.04388	down	0	-1.03131	HTRA2
238593_at	-2.04367	-1.03116	2.04367	down	0	-1.03116	C11orf80
218307_at	-2.04229	-1.03018	2.04229	down	0	-1.03018	RSAD1
208733_at	-2.04163	-1.02972	2.04163	down	0	-1.02972	RAB2A
225999_at	-2.04127	-1.02947	2.04127	down	0	-1.02947	RIMKLB
236655_at	-2.04127	-1.02947	2.04127	down	0	-1.02947	TPD52
235099_at	-2.03856	-1.02755	2.03856	down	0	-1.02755	CMTM8
208990_s_at	-2.03791	-1.02709	2.03791	down	0	-1.02709	HNRNPH3
1554878_a_at	-2.03764	-1.0269	2.03764	down	0	-1.0269	ABCD3
240673_at	-2.03724	-1.02662	2.03724	down	0	-1.02662
231002_s_at	-2.03724	-1.02662	2.03724	down	0	-1.02662	RABEP1
227663_at	-2.03719	-1.02658	2.03719	down	0	-1.02658
227370_at	-2.03574	-1.02555	2.03574	down	0	-1.02555	FAM171B
203105_s_at	-2.03548	-1.02537	2.03548	down	0	-1.02537	DNM1L
208873_s_at	-2.03527	-1.02522	2.03527	down	0	-1.02522	REEP5
244324_at	-2.03504	-1.02506	2.03504	down	0	-1.02506	C18orf54
244373_at	-2.03459	-1.02474	2.03459	down	0	-1.02474
240499_at	-2.03459	-1.02474	2.03459	down	0	-1.02474
206492_at	-2.03459	-1.02474	2.03459	down	0	-1.02474	FHIT
239731_at	-2.03459	-1.02474	2.03459	down	0	-1.02474
1559691_at	-2.03459	-1.02474	2.03459	down	0	-1.02474
214246_x_at	-2.03454	-1.0247	2.03454	down	0	-1.0247	MINK1
214779_s_at	-2.03272	-1.02341	2.03272	down	0	-1.02341	SGSM3
202054_s_at	-2.03259	-1.02332	2.03259	down	0	-1.02332	ALDH3A2
200969_at	-2.03191	-1.02283	2.03191	down	0	-1.02283	SERP1
227728_at	-2.03188	-1.02281	2.03188	down	0	-1.02281	PPM1A
219754_at	-2.03143	-1.0225	2.03143	down	0	-1.0225	RBM41
228590_at	-2.03064	-1.02194	2.03064	down	0	-1.02194	PTCD3
225574_at	-2.02921	-1.02092	2.02921	down	0	-1.02092	RWDD4
212625_at	-2.02752	-1.01971	2.02752	down	0	-1.01971	STX10
214042_s_at	-2.02725	-1.01952	2.02725	down	0	-1.01952	RPL22
238479_at	-2.02705	-1.01938	2.02705	down	0	-1.01938	DCUN1D5
238775_at	-2.02705	-1.01938	2.02705	down	0	-1.01938	ITFG1
221082_s_at	-2.02687	-1.01925	2.02687	down	0	-1.01925	NDRG3
208673_s_at	-2.02602	-1.01865	2.02602	down	0	-1.01865	SRSF3
209630_s_at	-2.0259	-1.01857	2.0259	down	0	-1.01857	FBXW2
209114_at	-2.0259	-1.01856	2.0259	down	0	-1.01856	TSPAN1
218433_at	-2.02532	-1.01815	2.02532	down	0	-1.01815	PANK3
205198_s_at	-2.02419	-1.01734	2.02419	down	0	-1.01734	ATP7A
238530_at	-2.02419	-1.01734	2.02419	down	0	-1.01734	NNT
205486_at	-2.02305	-1.01653	2.02305	down	0	-1.01653	TESK2
91816_f_at	-2.02255	-1.01618	2.02255	down	0	-1.01618	MEX3D
230464_at	-2.02204	-1.01581	2.02204	down	0	-1.01581	S1PR5
244515_at	-2.02204	-1.01581	2.02204	down	0	-1.01581
225704_at	-2.0214	-1.01535	2.0214	down	0	-1.01535	FBRSL1
207805_s_at	-2.02137	-1.01534	2.02137	down	0	-1.01534	PSMD9
212073_at	-2.02007	-1.01441	2.02007	down	0	-1.01441	CSNK2A1
223374_s_at	-2.01875	-1.01347	2.01875	down	0	-1.01347	B3GALNT1
202490_at	-2.01841	-1.01322	2.01841	down	0	-1.01322	IKBKAP
202831_at	-2.01841	-1.01322	2.01841	down	0	-1.01322	GPX2
222156_x_at	-2.01841	-1.01322	2.01841	down	0	-1.01322	CCPG1///DYX1C1-CCPG1
229123_at	-2.01841	-1.01322	2.01841	down	0	-1.01322	ZNF224
233587_s_at	-2.01841	-1.01322	2.01841	down	0	-1.01322	SIPA1L2
236675_at	-2.01841	-1.01322	2.01841	down	0	-1.01322	RPA1
1556425_a_at	-2.01841	-1.01322	2.01841	down	0	-1.01322	LOC284219
230585_at	-2.01841	-1.01322	2.01841	down	0	-1.01322	KCNJ15
212930_at	-2.01821	-1.01308	2.01821	down	0	-1.01308	ATP2B1
226770_at	-2.01818	-1.01305	2.01818	down	0	-1.01305	MAGI3
230031_at	-2.01713	-1.01231	2.01713	down	0	-1.01231	HSPA5
235046_at	-2.01558	-1.0112	2.01558	down	0	-1.0112	INPP4B
226005_at	-2.01549	-1.01113	2.01549	down	0	-1.01113	UBE2G1
224835_at	-2.0151	-1.01085	2.0151	down	0	-1.01085	GPCPD1
203451_at	-2.01489	-1.0107	2.01489	down	0	-1.0107	LDB1
225823_at	-2.01457	-1.01047	2.01457	down	0	-1.01047	C19orf70
1555848_at	-2.0142	-1.01021	2.0142	down	0	-1.01021	RBM18
1566284_at	-2.0139	-1.00999	2.0139	down	0	-1.00999
214402_s_at	-2.01383	-1.00994	2.01383	down	0	-1.00994	SFI1
215599_at	-2.01383	-1.00994	2.01383	down	0	-1.00994	GUSBP3
224018_s_at	-2.01383	-1.00994	2.01383	down	0	-1.00994	SCD5
229441_at	-2.01373	-1.00987	2.01373	down	0	-1.00987	PRSS23
217989_at	-2.01345	-1.00967	2.01345	down	0	-1.00967	HSD17B11
221692_s_at	-2.01328	-1.00955	2.01328	down	0	-1.00955	MRPL34
227110_at	-2.01281	-1.00921	2.01281	down	0	-1.00921	HNRNPC
225762_x_at	-2.01269	-1.00912	2.01269	down	0	-1.00912	RNA45S5
202030_at	-2.01255	-1.00902	2.01255	down	0	-1.00902	BCKDK
226109_at	-2.01155	-1.00831	2.01155	down	0	-1.00831	C21orf91
219825_at	-2.00968	-1.00697	2.00968	down	0	-1.00697	CYP26B1
216232_s_at	-2.00955	-1.00687	2.00955	down	0	-1.00687	GCN1
1565577_s_at	-2.00952	-1.00685	2.00952	down	0	-1.00685
203432_at	-2.00877	-1.00631	2.00877	down	0	-1.00631	TMPO
223441_at	-2.00864	-1.00622	2.00864	down	0	-1.00622	SLC17A5
230127_at	-2.00864	-1.00622	2.00864	down	0	-1.00622
216026_s_at	-2.00846	-1.00609	2.00846	down	0	-1.00609	POLE
228990_at	-2.00828	-1.00596	2.00828	down	0	-1.00596	SNHG12
235315_at	-2.00827	-1.00595	2.00827	down	0	-1.00595	TSC22D1
203455_s_at	-2.00821	-1.00591	2.00821	down	0	-1.00591	SAT1
234976_x_at	-2.00817	-1.00588	2.00817	down	0	-1.00588	MTHFD2
231960_at	-2.00771	-1.00555	2.00771	down	0	-1.00555	BRWD1
214295_at	-2.00769	-1.00554	2.00769	down	0	-1.00554	KIAA0485
222348_at	-2.00769	-1.00554	2.00769	down	0	-1.00554	MAST4
231110_at	-2.00769	-1.00554	2.00769	down	0	-1.00554
225113_at	-2.00742	-1.00534	2.00742	down	0	-1.00534	AGPS
222409_at	-2.00732	-1.00527	2.00732	down	0	-1.00527	CORO1C
224780_at	-2.00683	-1.00492	2.00683	down	0	-1.00492	RBM17
1553979_at	-2.00661	-1.00476	2.00661	down	0	-1.00476	ZNF121
236808_at	-2.00568	-1.00409	2.00568	down	0	-1.00409	FGFR1OP2
203453_at	-2.00554	-1.00399	2.00554	down	0	-1.00399	SCNN1A
227516_at	-2.00525	-1.00378	2.00525	down	0	-1.00378	SF3A1
207419_s_at	-2.00497	-1.00358	2.00497	down	0	-1.00358	RAC2
226371_at	-2.00462	-1.00333	2.00462	down	0	-1.00333	KDM5A
204135_at	-2.00454	-1.00327	2.00454	down	0	-1.00327	FILIP1L
242008_at	-2.00397	-1.00286	2.00397	down	0	-1.00286	AGTPBP1
206548_at	-2.00397	-1.00286	2.00397	down	0	-1.00286
232347_x_at	-2.00381	-1.00275	2.00381	down	0	-1.00275
206132_at	-2.00256	-1.00185	2.00256	down	0	-1.00185	MCC
228159_at	-2.00201	-1.00145	2.00201	down	0	-1.00145	WDFY2
209464_at	-2.00141	-1.00102	2.00141	down	0	-1.00102	AURKB
203005_at	-2.00104	-1.00075	2.00104	down	0	-1.00075	LTBR
213988_s_at	-2.00074	-1.00053	2.00074	down	0	-1.00053	SAT1
226713_at	-2.00041	-1.0003	2.00041	down	0	-1.0003	CCDC50
206059_at	2.00056	1.0004	2.00056	up	0	1.0004	ZNF91
217933_s_at	2.0007	1.0005	2.0007	up	0	1.0005	LAP3
214752_x_at	2.00098	1.00071	2.00098	up	0	1.00071	FLNA
202074_s_at	2.00147	1.00106	2.00147	up	0	1.00106	OPTN
223814_at	2.00166	1.00119	2.00166	up	0	1.00119	TRNT1
203790_s_at	2.00189	1.00136	2.00189	up	0	1.00136	HRSP12
219660_s_at	2.00351	1.00253	2.00351	up	0	1.00253	ATP8A2
241355_at	2.00397	1.00286	2.00397	up	0	1.00286	HR
214813_at	2.00475	1.00342	2.00475	up	0	1.00342	ZNF75D
203623_at	2.00545	1.00393	2.00545	up	0	1.00393	PLXNA3
203243_s_at	2.00552	1.00398	2.00552	up	0	1.00398	PDLIM5
1558959_at	2.00588	1.00424	2.00588	up	0	1.00424	FAM126B
1553225_s_at	2.00789	1.00568	2.00789	up	0	1.00568	ZNF75D
205761_s_at	2.00801	1.00576	2.00801	up	0	1.00576	DUS4L
207046_at	2.00811	1.00584	2.00811	up	0	1.00584	HIST2H4A///HIST2H4B
212434_at	2.00829	1.00597	2.00829	up	0	1.00597	GRPEL1
220260_at	2.00917	1.0066	2.00917	up	0	1.0066	TBC1D19
226644_at	2.00917	1.0066	2.00917	up	0	1.0066	MIB2
206631_at	2.00918	1.0066	2.00918	up	0	1.0066	PTGER2
227048_at	2.00918	1.0066	2.00918	up	0	1.0066	LAMA1
208180_s_at	2.00918	1.0066	2.00918	up	0	1.0066	HIST1H4H
222533_at	2.00932	1.00671	2.00932	up	0	1.00671	CRBN
204678_s_at	2.00949	1.00683	2.00949	up	0	1.00683	KCNK1
34449_at	2.00952	1.00685	2.00952	up	0	1.00685	CASP2
202794_at	2.0098	1.00706	2.0098	up	0	1.00706	INPP1
230763_at	2.00984	1.00708	2.00984	up	0	1.00708	SPATA17
213836_s_at	2.00984	1.00708	2.00984	up	0	1.00708	WIPI1
208992_s_at	2.01009	1.00726	2.01009	up	0	1.00726	STAT3
221534_at	2.01016	1.00731	2.01016	up	0	1.00731	C11orf68
225575_at	2.01173	1.00844	2.01173	up	0	1.00844	LIFR
224836_at	2.01193	1.00858	2.01193	up	0	1.00858	TP53INP2
225540_at	2.01194	1.00858	2.01194	up	0	1.00858	MAP2
219011_at	2.01194	1.00858	2.01194	up	0	1.00858	PLEKHA4
1570155_at	2.01195	1.00859	2.01195	up	0	1.00859	LINC01111
1565951_s_at	2.01246	1.00896	2.01246	up	0	1.00896	CHML
219477_s_at	2.01311	1.00942	2.01311	up	0	1.00942	MRPS31P5///THSD1
226004_at	2.01324	1.00952	2.01324	up	0	1.00952	CABLES2
239413_at	2.01349	1.0097	2.01349	up	0	1.0097	CEP152
1558906_a_at	2.01394	1.01002	2.01394	up	0	1.01002	OSER1-AS1
232994_s_at	2.01476	1.0106	2.01476	up	0	1.0106	ARHGEF28
225847_at	2.01536	1.01103	2.01536	up	0	1.01103	NCEH1
212450_at	2.01565	1.01124	2.01565	up	0	1.01124	SECISBP2L
218517_at	2.01636	1.01175	2.01636	up	0	1.01175	JADE1
216698_x_at	2.01662	1.01194	2.01662	up	0	1.01194	OR7E12P
204889_s_at	2.01686	1.01211	2.01686	up	0	1.01211	NEURL1
209124_at	2.01702	1.01222	2.01702	up	0	1.01222	MYD88
213577_at	2.01753	1.01259	2.01753	up	0	1.01259	SQLE
236647_at	2.0185	1.01328	2.0185	up	0	1.01328
229432_at	2.01883	1.01352	2.01883	up	0	1.01352	NAGS
1554726_at	2.01895	1.01361	2.01895	up	0	1.01361	ZNF655
230157_at	2.02022	1.01451	2.02022	up	0	1.01451	CDH24
243938_x_at	2.02022	1.01451	2.02022	up	0	1.01451	DNAH5
225262_at	2.02025	1.01453	2.02025	up	0	1.01453	FOSL2
209514_s_at	2.02275	1.01632	2.02275	up	0	1.01632	RAB27A
211078_s_at	2.02394	1.01717	2.02394	up	0	1.01717	STK3
202935_s_at	2.02398	1.01719	2.02398	up	0	1.01719	SOX9
1554057_at	2.02461	1.01764	2.02461	up	0	1.01764	ASH1L-AS1
214281_s_at	2.02597	1.01861	2.02597	up	0	1.01861	RCHY1
205762_s_at	2.02717	1.01946	2.02717	up	0	1.01946	DUS4L
228274_at	2.0294	1.02105	2.0294	up	0	1.02105	SDSL
242786_at	2.0294	1.02105	2.0294	up	0	1.02105	SBF2-AS1
205732_s_at	2.03004	1.02151	2.03004	up	0	1.02151	NCOA2
228354_at	2.03028	1.02168	2.03028	up	0	1.02168	MORN4
213750_at	2.03068	1.02196	2.03068	up	0	1.02196	RSL1D1
226350_at	2.03139	1.02247	2.03139	up	0	1.02247	CHML
1555140_a_at	2.0315	1.02255	2.0315	up	0	1.02255	BCL2L2
228584_at	2.03151	1.02255	2.03151	up	0	1.02255	SGCB
1552309_a_at	2.03249	1.02325	2.03249	up	0	1.02325	NEXN
203311_s_at	2.03379	1.02417	2.03379	up	0	1.02417	ARF6
205214_at	2.0343	1.02453	2.0343	up	0	1.02453	STK17B
218151_x_at	2.03449	1.02467	2.03449	up	0	1.02467	SLC52A2
232184_at	2.03552	1.02539	2.03552	up	0	1.02539	ALS2
214931_s_at	2.03578	1.02558	2.03578	up	0	1.02558	SRPK2
227212_s_at	2.03617	1.02586	2.03617	up	0	1.02586	PHF19
214726_x_at	2.03685	1.02634	2.03685	up	0	1.02634	ADD1
219305_x_at	2.03752	1.02681	2.03752	up	0	1.02681	FBXO2
211793_s_at	2.03779	1.027	2.03779	up	0	1.027	ABI2
238523_at	2.03785	1.02705	2.03785	up	0	1.02705	KLHL36
1558254_s_at	2.03939	1.02814	2.03939	up	0	1.02814	SRPK2
227452_at	2.04017	1.02869	2.04017	up	0	1.02869	LINC00511///LINC00673
206926_s_at	2.04057	1.02897	2.04057	up	0	1.02897	IL11
227307_at	2.04132	1.0295	2.04132	up	0	1.0295	TSPAN18
231879_at	2.04132	1.0295	2.04132	up	0	1.0295	COL12A1
230787_at	2.04132	1.0295	2.04132	up	0	1.0295	GBAT2
238793_at	2.04132	1.0295	2.04132	up	0	1.0295	TIGD7
220472_at	2.042	1.02998	2.042	up	0	1.02998	ZCCHC4
1561254_at	2.04273	1.0305	2.04273	up	0	1.0305	LOC340340
225468_at	2.04352	1.03106	2.04352	up	0	1.03106	PATL1
231899_at	2.04386	1.0313	2.04386	up	0	1.0313	ZC3H12C
233999_s_at	2.044	1.0314	2.044	up	0	1.0314	TTC26
213794_s_at	2.045	1.0321	2.045	up	0	1.0321	NGDN
234623_x_at	2.04544	1.03241	2.04544	up	0	1.03241
244764_at	2.0456	1.03252	2.0456	up	0	1.03252	HIVEP3
1552972_at	2.0457	1.03259	2.0457	up	0	1.03259	LOC100507431
211057_at	2.0457	1.03259	2.0457	up	0	1.03259	ROR1
232709_at	2.04622	1.03296	2.04622	up	0	1.03296
230986_at	2.04624	1.03298	2.04624	up	0	1.03298	KLF8
213905_x_at	2.04752	1.03388	2.04752	up	0	1.03388	BGN
211924_s_at	2.04771	1.03401	2.04771	up	0	1.03401	PLAUR
214638_s_at	2.04936	1.03517	2.04936	up	0	1.03517	CCNT2
200766_at	2.05004	1.03565	2.05004	up	0	1.03565	CTSD
221748_s_at	2.0507	1.03612	2.0507	up	0	1.03612	TNS1
204014_at	2.05076	1.03616	2.05076	up	0	1.03616	DUSP4
201954_at	2.05162	1.03677	2.05162	up	0	1.03677	ARPC1B
228449_at	2.05186	1.03693	2.05186	up	0	1.03693	MORC2
1555852_at	2.05186	1.03693	2.05186	up	0	1.03693	PSMB8-AS1
1569827_at	2.05186	1.03693	2.05186	up	0	1.03693	ATG7
209158_s_at	2.05198	1.03702	2.05198	up	0	1.03702	CYTH2
207328_at	2.05243	1.03734	2.05243	up	0	1.03734	ALOX15
230815_at	2.05243	1.03734	2.05243	up	0	1.03734	LOC389765
226771_at	2.05408	1.03849	2.05408	up	0	1.03849	ATP8B2
220137_at	2.05492	1.03909	2.05492	up	0	1.03909	VSIG10
241353_s_at	2.05493	1.03909	2.05493	up	0	1.03909	LOC100507507
234066_at	2.0554	1.03942	2.0554	up	0	1.03942	IL1RL1
1560286_s_at	2.05581	1.03971	2.05581	up	0	1.03971	LOC101928955
205468_s_at	2.05609	1.0399	2.05609	up	0	1.0399	IRF5
213424_at	2.05646	1.04016	2.05646	up	0	1.04016	KIAA0895
205309_at	2.05673	1.04035	2.05673	up	0	1.04035	SMPDL3B
236704_at	2.05673	1.04035	2.05673	up	0	1.04035	LOC101929787
1558426_x_at	2.05681	1.04041	2.05681	up	0	1.04041	ORAI2
224799_at	2.059	1.04194	2.059	up	0	1.04194	NDFIP2
202100_at	2.05937	1.04221	2.05937	up	0	1.04221	RALB
224646_x_at	2.05947	1.04227	2.05947	up	0	1.04227	H19///LOC102724852
220346_at	2.05995	1.04261	2.05995	up	0	1.04261	MTHFD2L
223847_s_at	2.05995	1.04261	2.05995	up	0	1.04261	ERGIC1
205148_s_at	2.06072	1.04315	2.06072	up	0	1.04315	CLCN4
226485_at	2.06119	1.04348	2.06119	up	0	1.04348	VSIG10
205510_s_at	2.06127	1.04353	2.06127	up	0	1.04353	FLJ10038///GABPB1
223376_s_at	2.06136	1.0436	2.06136	up	0	1.0436	BRI3
205195_at	2.06187	1.04396	2.06187	up	0	1.04396	AP1S1
220081_x_at	2.06216	1.04415	2.06216	up	0	1.04415	HSD17B7
205574_x_at	2.06257	1.04444	2.06257	up	0	1.04444	BMP1
1552619_a_at	2.06258	1.04445	2.06258	up	0	1.04445	ANLN
1554010_at	2.06341	1.04503	2.06341	up	0	1.04503	NDST1
242809_at	2.06503	1.04616	2.06503	up	0	1.04616	IL1RL1
212863_x_at	2.06578	1.04669	2.06578	up	0	1.04669	CTBP1
213562_s_at	2.06634	1.04708	2.06634	up	0	1.04708	SQLE
1559263_s_at	2.06805	1.04827	2.06805	up	0	1.04827	ZC3H12D
225311_at	2.07002	1.04964	2.07002	up	0	1.04964	IVD
202125_s_at	2.0704	1.04991	2.0704	up	0	1.04991	TRAK2
243671_at	2.07087	1.05023	2.07087	up	0	1.05023
1557311_at	2.07087	1.05023	2.07087	up	0	1.05023
208906_at	2.07117	1.05045	2.07117	up	0	1.05045	BSCL2///HNRNPUL2-BSCL2
218175_at	2.07263	1.05147	2.07263	up	0	1.05147	CCDC92
205042_at	2.07315	1.05182	2.07315	up	0	1.05182	GNE
229013_at	2.07326	1.0519	2.07326	up	0	1.0519	LOC145783///ZNF280D
210553_x_at	2.07326	1.0519	2.07326	up	0	1.0519	PCSK6
222781_s_at	2.07418	1.05254	2.07418	up	0	1.05254	C9orf40
1554283_at	2.0742	1.05255	2.0742	up	0	1.05255	NOCT
226706_at	2.07433	1.05265	2.07433	up	0	1.05265	FLJ23867///QSOX1
225632_s_at	2.07446	1.05274	2.07446	up	0	1.05274	ISY1-RAB43///RAB43
211077_s_at	2.07578	1.05365	2.07578	up	0	1.05365	TLK1
231500_s_at	2.07711	1.05458	2.07711	up	0	1.05458	BOLA2
223278_at	2.07733	1.05473	2.07733	up	0	1.05473	GJB2
230131_x_at	2.07733	1.05473	2.07733	up	0	1.05473	ARSD
1552682_a_at	2.07733	1.05473	2.07733	up	0	1.05473	CASC5
1552628_a_at	2.07765	1.05495	2.07765	up	0	1.05495	HERPUD2
225562_at	2.07807	1.05524	2.07807	up	0	1.05524	RASA3
228575_at	2.07997	1.05656	2.07997	up	0	1.05656	IL20RB
226041_at	2.08019	1.05672	2.08019	up	0	1.05672	NAPEPLD
227718_at	2.08084	1.05717	2.08084	up	0	1.05717	PURB
218572_at	2.08121	1.05742	2.08121	up	0	1.05742	CHMP4A
202237_at	2.08138	1.05754	2.08138	up	0	1.05754	NNMT
210220_at	2.08276	1.0585	2.08276	up	0	1.0585	FZD2
224558_s_at	2.08278	1.05851	2.08278	up	0	1.05851	MALAT1
220014_at	2.08368	1.05913	2.08368	up	0	1.05913	PRR16
229374_at	2.08465	1.05981	2.08465	up	0	1.05981	EPHA4
222851_at	2.0847	1.05984	2.0847	up	0	1.05984	ZNF654
206382_s_at	2.08478	1.05989	2.08478	up	0	1.05989	BDNF
203390_s_at	2.08626	1.06092	2.08626	up	0	1.06092	KIF3C
238491_at	2.08641	1.06102	2.08641	up	0	1.06102	TAF1A-AS1
1570038_at	2.08641	1.06102	2.08641	up	0	1.06102	ZNF595///ZNF718
237313_at	2.08657	1.06113	2.08657	up	0	1.06113	C1QTNF1-AS1
208790_s_at	2.087	1.06143	2.087	up	0	1.06143	PTRF
238429_at	2.08709	1.06149	2.08709	up	0	1.06149	TMEM71
234699_at	2.08741	1.06171	2.08741	up	0	1.06171	RNASE7
235554_x_at	2.09023	1.06366	2.09023	up	0	1.06366	PACRGL
212851_at	2.0904	1.06378	2.0904	up	0	1.06378	DCUN1D4
209123_at	2.09044	1.06381	2.09044	up	0	1.06381	QDPR
229335_at	2.09048	1.06383	2.09048	up	0	1.06383	CADM4
227765_at	2.0908	1.06405	2.0908	up	0	1.06405	OTUD6B-AS1
228843_at	2.09096	1.06417	2.09096	up	0	1.06417	ARL10
235944_at	2.09099	1.06419	2.09099	up	0	1.06419	HMCN1
219638_at	2.09099	1.06419	2.09099	up	0	1.06419	FBXO22
235512_at	2.09099	1.06419	2.09099	up	0	1.06419	CDKL1
243264_s_at	2.09099	1.06419	2.09099	up	0	1.06419	C8orf44///C8orf44-SGK3
208952_s_at	2.09122	1.06434	2.09122	up	0	1.06434	LARP4B
226218_at	2.0917	1.06468	2.0917	up	0	1.06468	IL7R
214435_x_at	2.09196	1.06485	2.09196	up	0	1.06485	RALA
203553_s_at	2.09327	1.06576	2.09327	up	0	1.06576	MAP4K5
1557507_at	2.09433	1.06649	2.09433	up	0	1.06649	TRIM52-AS1
204062_s_at	2.0945	1.06661	2.0945	up	0	1.06661	ULK2
236448_at	2.0945	1.06661	2.0945	up	0	1.06661	UNC5A
225217_s_at	2.09514	1.06705	2.09514	up	0	1.06705	BRPF3
1554918_a_at	2.09524	1.06712	2.09524	up	0	1.06712	ABCC4
1562777_at	2.0974	1.0686	2.0974	up	0	1.0686	ERV3-1
230657_at	2.0974	1.06861	2.0974	up	0	1.06861	TMEM165
205768_s_at	2.09761	1.06874	2.09761	up	0	1.06874	SLC27A2
218454_at	2.09819	1.06914	2.09819	up	0	1.06914	PLBD1
238117_at	2.09819	1.06914	2.09819	up	0	1.06914	PPOX
231331_at	2.09838	1.06928	2.09838	up	0	1.06928
201826_s_at	2.09876	1.06954	2.09876	up	0	1.06954	SCCPDH
221766_s_at	2.09884	1.06959	2.09884	up	0	1.06959	FAM46A
243198_at	2.09901	1.06971	2.09901	up	0	1.06971	TEX9
1570351_at	2.09901	1.06971	2.09901	up	0	1.06971	ADAMTS6
204279_at	2.10072	1.07088	2.10072	up	0	1.07088	PSMB9
227203_at	2.10172	1.07157	2.10172	up	0	1.07157	FBXL17
235293_at	2.10173	1.07158	2.10173	up	0	1.07158
228138_at	2.10211	1.07184	2.10211	up	0	1.07184	ZSCAN25
230532_at	2.10244	1.07207	2.10244	up	0	1.07207	CXorf38
222561_at	2.10251	1.07212	2.10251	up	0	1.07212	LANCL2
213906_at	2.10301	1.07245	2.10301	up	0	1.07245	MYBL1
203402_at	2.10564	1.07426	2.10564	up	0	1.07426	KCNAB2
239391_at	2.10569	1.07429	2.10569	up	0	1.07429	FAM120AOS
204493_at	2.10593	1.07446	2.10593	up	0	1.07446	BID
214216_s_at	2.10686	1.07509	2.10686	up	0	1.07509	LARP4B
219222_at	2.10749	1.07552	2.10749	up	0	1.07552	RBKS
205248_at	2.10816	1.07599	2.10816	up	0	1.07599	DOPEY2
243610_at	2.10816	1.07599	2.10816	up	0	1.07599	C9orf135
210458_s_at	2.10816	1.07599	2.10816	up	0	1.07599	TANK
235083_at	2.10914	1.07666	2.10914	up	0	1.07666	LINC01106
1559589_a_at	2.10914	1.07666	2.10914	up	0	1.07666	ERCC6L2
216985_s_at	2.10964	1.077	2.10964	up	0	1.077	STX3
226725_at	2.11045	1.07755	2.11045	up	0	1.07755	SLFN5
203747_at	2.11046	1.07756	2.11046	up	0	1.07756	AQP3
1558699_a_at	2.11053	1.07761	2.11053	up	0	1.07761	HERPUD2
210242_x_at	2.11058	1.07764	2.11058	up	0	1.07764	ST20
201468_s_at	2.1109	1.07786	2.1109	up	0	1.07786	NQO1
226443_at	2.11095	1.07789	2.11095	up	0	1.07789	FAM122A
235456_at	2.11169	1.0784	2.11169	up	0	1.0784
238898_at	2.11192	1.07856	2.11192	up	0	1.07856	FOXP4-AS1
222126_at	2.11306	1.07933	2.11306	up	0	1.07933	AGFG2
210845_s_at	2.11368	1.07976	2.11368	up	0	1.07976	PLAUR
1552767_a_at	2.1137	1.07977	2.1137	up	0	1.07977	HS6ST2
238948_at	2.11397	1.07996	2.11397	up	0	1.07996	TM9SF1
207268_x_at	2.11483	1.08054	2.11483	up	0	1.08054	ABI2
231808_at	2.11501	1.08066	2.11501	up	0	1.08066	OIP5-AS1
227556_at	2.11503	1.08068	2.11503	up	0	1.08068	NME7
238179_at	2.11554	1.08103	2.11554	up	0	1.08103	LOC101930112
226654_at	2.12023	1.08422	2.12023	up	0	1.08422	MUC12
223258_s_at	2.12056	1.08444	2.12056	up	0	1.08444	G2E3
1569024_at	2.12331	1.08632	2.12331	up	0	1.08632	FAM13A
209576_at	2.12338	1.08636	2.12338	up	0	1.08636	GNAI1
227014_at	2.12347	1.08642	2.12347	up	0	1.08642	ASPHD2
235274_at	2.12347	1.08642	2.12347	up	0	1.08642
235498_at	2.12358	1.0865	2.12358	up	0	1.0865	LRRIQ3
243276_at	2.12369	1.08657	2.12369	up	0	1.08657	ALS2CL
210012_s_at	2.12423	1.08694	2.12423	up	0	1.08694	EWSR1
210350_x_at	2.12625	1.08831	2.12625	up	0	1.08831	ING1
223232_s_at	2.12693	1.08878	2.12693	up	0	1.08878	CGN
209238_at	2.12747	1.08914	2.12747	up	0	1.08914	STX3
210215_at	2.1287	1.08997	2.1287	up	0	1.08997	TFR2
228530_at	2.1287	1.08997	2.1287	up	0	1.08997	MZT1
236402_at	2.12925	1.09035	2.12925	up	0	1.09035	BRAF
213984_at	2.13057	1.09124	2.13057	up	0	1.09124	PDS5A
218219_s_at	2.13105	1.09157	2.13105	up	0	1.09157	LANCL2
238084_at	2.13571	1.09471	2.13571	up	0	1.09471	PCGF3
226034_at	2.13577	1.09476	2.13577	up	0	1.09476	DUSP4
222309_at	2.136	1.09491	2.136	up	0	1.09491	C6orf62
227443_at	2.13622	1.09506	2.13622	up	0	1.09506	LURAP1L
223270_at	2.1373	1.09579	2.1373	up	0	1.09579	CTDSPL2
1556476_at	2.13745	1.09589	2.13745	up	0	1.09589	LOC105370361
214469_at	2.13745	1.09589	2.13745	up	0	1.09589	HIST1H2AE
218438_s_at	2.13855	1.09663	2.13855	up	0	1.09663	MED28
218669_at	2.1386	1.09666	2.1386	up	0	1.09666	RAP2C
212607_at	2.13879	1.09679	2.13879	up	0	1.09679	AKT3
226562_at	2.13946	1.09725	2.13946	up	0	1.09725	ZSCAN29
236646_at	2.14027	1.09779	2.14027	up	0	1.09779	TMEM52B
241348_at	2.14048	1.09793	2.14048	up	0	1.09793	ZNF654
224416_s_at	2.14077	1.09813	2.14077	up	0	1.09813	MED28
225820_at	2.14214	1.09905	2.14214	up	0	1.09905	JADE1
228458_at	2.14224	1.09912	2.14224	up	0	1.09912	C6orf226
203920_at	2.14263	1.09938	2.14263	up	0	1.09938	NR1H3
201867_s_at	2.14263	1.09938	2.14263	up	0	1.09938	TBL1X
226781_at	2.14398	1.10029	2.14398	up	0	1.10029	C7orf55///C7orf55-LUC7L2
207231_at	2.1442	1.10044	2.1442	up	0	1.10044	DZIP3
200665_s_at	2.14531	1.10119	2.14531	up	0	1.10119	SPARC
213934_s_at	2.14604	1.10168	2.14604	up	0	1.10168	ZNF23
224304_x_at	2.14672	1.10213	2.14672	up	0	1.10213	NIN
1554780_a_at	2.14708	1.10237	2.14708	up	0	1.10237	PHTF2
225481_at	2.1472	1.10246	2.1472	up	0	1.10246	FRMD6
210004_at	2.14821	1.10313	2.14821	up	0	1.10313	OLR1
229910_at	2.14904	1.10369	2.14904	up	0	1.10369	SHE
204985_s_at	2.14974	1.10416	2.14974	up	0	1.10416	TRAPPC6A
209005_at	2.15005	1.10437	2.15005	up	0	1.10437	FBXL5
201309_x_at	2.15087	1.10492	2.15087	up	0	1.10492	NREP
205196_s_at	2.15187	1.10559	2.15187	up	0	1.10559	AP1S1
1554095_at	2.15245	1.10598	2.15245	up	0	1.10598	RBM33
213584_s_at	2.15636	1.1086	2.15636	up	0	1.1086	CREBZF
201411_s_at	2.15773	1.10952	2.15773	up	0	1.10952	PLEKHB2
233301_at	2.15856	1.11007	2.15856	up	0	1.11007	OXCT2
215930_s_at	2.15882	1.11024	2.15882	up	0	1.11024	CTAGE5
239028_at	2.1592	1.11049	2.1592	up	0	1.11049	LYPD6
213448_at	2.15932	1.11058	2.15932	up	0	1.11058
219710_at	2.15932	1.11058	2.15932	up	0	1.11058	SH3TC2
202531_at	2.16025	1.1112	2.16025	up	0	1.1112	IRF1
210510_s_at	2.16066	1.11147	2.16066	up	0	1.11147	NRP1
206116_s_at	2.16068	1.11148	2.16068	up	0	1.11148	TPM1
233555_s_at	2.16098	1.11169	2.16098	up	0	1.11169	SULF2
214866_at	2.16135	1.11193	2.16135	up	0	1.11193	PLAUR
229812_at	2.16153	1.11205	2.16153	up	0	1.11205	USP48
229913_at	2.16214	1.11246	2.16214	up	0	1.11246	C7orf61
1554661_s_at	2.16334	1.11326	2.16334	up	0	1.11326	CNST
226100_at	2.16398	1.11369	2.16398	up	0	1.11369	KMT2E
227198_at	2.16409	1.11376	2.16409	up	0	1.11376	AFF3
239914_at	2.16409	1.11376	2.16409	up	0	1.11376
242213_at	2.16409	1.11376	2.16409	up	0	1.11376
202766_s_at	2.16409	1.11376	2.16409	up	0	1.11376	FBN1
1562020_s_at	2.16584	1.11493	2.16584	up	0	1.11493	NT5DC4
236213_at	2.16584	1.11493	2.16584	up	0	1.11493
228110_x_at	2.1664	1.1153	2.1664	up	0	1.1153
236506_at	2.1676	1.1161	2.1676	up	0	1.1161	NIN
225133_at	2.16761	1.1161	2.16761	up	0	1.1161	KLF3
227052_at	2.16928	1.11721	2.16928	up	0	1.11721	SMIM14
235711_at	2.1695	1.11736	2.1695	up	0	1.11736	PURB
229014_at	2.16951	1.11737	2.16951	up	0	1.11737	NR2F1-AS1
1559746_a_at	2.17099	1.11835	2.17099	up	0	1.11835	ZNF718
1559929_at	2.17127	1.11854	2.17127	up	0	1.11854	LINC01186
219951_s_at	2.17128	1.11854	2.17128	up	0	1.11854	DZANK1
215485_s_at	2.17128	1.11854	2.17128	up	0	1.11854	ICAM1
1553274_a_at	2.17171	1.11883	2.17171	up	0	1.11883	SNRNP48
224583_at	2.17438	1.12061	2.17438	up	0	1.12061	COTL1
204101_at	2.17443	1.12064	2.17443	up	0	1.12064	MTM1
223713_at	2.17467	1.12079	2.17467	up	0	1.12079	RSPH3
1557531_a_at	2.1771	1.12241	2.1771	up	0	1.12241	C10orf55
200609_s_at	2.17782	1.12288	2.17782	up	0	1.12288	WDR1
222060_at	2.1784	1.12327	2.1784	up	0	1.12327	KRT8P12
204595_s_at	2.17857	1.12338	2.17857	up	0	1.12338	STC1
244819_x_at	2.17857	1.12338	2.17857	up	0	1.12338	PSPH
228996_at	2.18014	1.12442	2.18014	up	0	1.12442	RC3H1
206079_at	2.18163	1.12541	2.18163	up	0	1.12541	CHML
222646_s_at	2.18224	1.12581	2.18224	up	0	1.12581	ERO1A
1566557_at	2.18298	1.1263	2.18298	up	0	1.1263	BAIAP2-AS1
237415_at	2.183	1.12631	2.183	up	0	1.12631	LOC105369746
221059_s_at	2.18428	1.12716	2.18428	up	0	1.12716	COTL1
210987_x_at	2.18441	1.12724	2.18441	up	0	1.12724	TPM1
210986_s_at	2.18529	1.12782	2.18529	up	0	1.12782	TPM1
1555500_s_at	2.18579	1.12815	2.18579	up	0	1.12815	SLC2A4RG
239845_at	2.18887	1.13019	2.18887	up	0	1.13019
212242_at	2.18977	1.13078	2.18977	up	0	1.13078	TUBA4A
44790_s_at	2.19164	1.13201	2.19164	up	0	1.13201	KIAA0226L
207334_s_at	2.19348	1.13322	2.19348	up	0	1.13322	TGFBR2
206675_s_at	2.19371	1.13337	2.19371	up	0	1.13337	SKIL
213131_at	2.19371	1.13337	2.19371	up	0	1.13337	OLFM1
203724_s_at	2.19377	1.13341	2.19377	up	0	1.13341	RUFY3
244362_at	2.19469	1.13402	2.19469	up	0	1.13402
235230_at	2.19893	1.1368	2.19893	up	0	1.1368	PLCXD2
217948_at	2.19906	1.13689	2.19906	up	0	1.13689	FAM127B
217556_at	2.19915	1.13694	2.19915	up	0	1.13694	CLCN4
206241_at	2.20205	1.13884	2.20205	up	0	1.13884	KPNA5
228207_at	2.20205	1.13884	2.20205	up	0	1.13884	LOC100499489
209856_x_at	2.20318	1.13959	2.20318	up	0	1.13959	ABI2
212749_s_at	2.20406	1.14016	2.20406	up	0	1.14016	RCHY1
206118_at	2.20462	1.14053	2.20462	up	0	1.14053	STAT4
236898_at	2.20462	1.14053	2.20462	up	0	1.14053
228753_at	2.20503	1.1408	2.20503	up	0	1.1408	LOC101927974
217889_s_at	2.20509	1.14083	2.20509	up	0	1.14083	CYBRD1
235749_at	2.20555	1.14114	2.20555	up	0	1.14114	UGGT2
215091_s_at	2.20601	1.14144	2.20601	up	0	1.14144	GTF3A
208991_at	2.20742	1.14236	2.20742	up	0	1.14236	STAT3
221218_s_at	2.20805	1.14277	2.20805	up	0	1.14277	TPK1
235235_s_at	2.20821	1.14288	2.20821	up	0	1.14288	PATL1
230442_at	2.20865	1.14317	2.20865	up	0	1.14317	MTHFSD
1558511_s_at	2.20867	1.14318	2.20867	up	0	1.14318	ESYT2
1555923_a_at	2.20889	1.14332	2.20889	up	0	1.14332	CASC10
235580_at	2.20889	1.14332	2.20889	up	0	1.14332	LOC105378169///ZNF141
203490_at	2.20969	1.14385	2.20969	up	0	1.14385	ELF4
37005_at	2.21022	1.14419	2.21022	up	0	1.14419	MINOS1-NBL1///NBL1
225803_at	2.21084	1.14459	2.21084	up	0	1.14459	FBXO32
237081_at	2.21172	1.14517	2.21172	up	0	1.14517
242349_at	2.21228	1.14554	2.21228	up	0	1.14554	HECTD1
231367_s_at	2.2127	1.14581	2.2127	up	0	1.14581
227759_at	2.21452	1.14699	2.21452	up	0	1.14699	PCSK9
1552330_at	2.21661	1.14835	2.21661	up	0	1.14835	CENPBD1
211316_x_at	2.21661	1.14835	2.21661	up	0	1.14835	CFLAR
222274_at	2.21707	1.14865	2.21707	up	0	1.14865	ZDHHC8P1
209594_x_at	2.21745	1.1489	2.21745	up	0	1.1489	PSG9
230845_at	2.21745	1.1489	2.21745	up	0	1.1489	PRAC2
236175_at	2.21881	1.14979	2.21881	up	0	1.14979	TRIM55
202616_s_at	2.21958	1.15029	2.21958	up	0	1.15029	MECP2
222155_s_at	2.21981	1.15044	2.21981	up	0	1.15044	SLC52A2
90610_at	2.2204	1.15082	2.2204	up	0	1.15082	LRCH4
201338_x_at	2.22102	1.15122	2.22102	up	0	1.15122	GTF3A
214099_s_at	2.22153	1.15155	2.22153	up	0	1.15155	LOC100996724///PDE4DIP
212654_at	2.22259	1.15224	2.22259	up	0	1.15224	TPM2
226560_at	2.22331	1.15271	2.22331	up	0	1.15271	SGPP2
1553775_at	2.22364	1.15292	2.22364	up	0	1.15292	FLJ31715
228498_at	2.22417	1.15326	2.22417	up	0	1.15326
216061_x_at	2.22526	1.15397	2.22526	up	0	1.15397	PDGFB
1556138_a_at	2.22754	1.15545	2.22754	up	0	1.15545
1557375_at	2.22782	1.15563	2.22782	up	0	1.15563
219686_at	2.22816	1.15585	2.22816	up	0	1.15585	STK32B
218953_s_at	2.22892	1.15635	2.22892	up	0	1.15635	PCYOX1L
240549_at	2.22924	1.15655	2.22924	up	0	1.15655	NRSN2-AS1
238766_at	2.22924	1.15655	2.22924	up	0	1.15655
211725_s_at	2.23111	1.15776	2.23111	up	0	1.15776	BID
228834_at	2.23299	1.15897	2.23299	up	0	1.15897
1564053_a_at	2.23306	1.15902	2.23306	up	0	1.15902	YTHDF3
36920_at	2.23356	1.15935	2.23356	up	0	1.15935	MTM1
213659_at	2.23468	1.16007	2.23468	up	0	1.16007	ZNF75D
212724_at	2.23603	1.16094	2.23603	up	0	1.16094	RND3
226722_at	2.23864	1.16262	2.23864	up	0	1.16262	FAM20C
219716_at	2.24035	1.16373	2.24035	up	0	1.16373	APOL6
219393_s_at	2.24169	1.16458	2.24169	up	0	1.16458	AKT3
207368_at	2.24169	1.16458	2.24169	up	0	1.16458	HTR1D
210387_at	2.24169	1.16458	2.24169	up	0	1.16458	HIST1H2BG
207166_at	2.24169	1.16458	2.24169	up	0	1.16458	GNGT1
243179_at	2.24169	1.16458	2.24169	up	0	1.16458
212241_at	2.2421	1.16485	2.2421	up	0	1.16485	GCOM1///POLR2M
228661_s_at	2.24478	1.16657	2.24478	up	0	1.16657	LOC102606465
209101_at	2.2457	1.16717	2.2457	up	0	1.16717	CTGF
212445_s_at	2.24572	1.16718	2.24572	up	0	1.16718	NEDD4L
204885_s_at	2.24578	1.16722	2.24578	up	0	1.16722	MSLN
227044_at	2.24628	1.16754	2.24628	up	0	1.16754
219256_s_at	2.24651	1.16769	2.24651	up	0	1.16769	SH3TC1
240280_at	2.24836	1.16887	2.24836	up	0	1.16887	UFSP1
230591_at	2.24838	1.16889	2.24838	up	0	1.16889	LOC729887
237510_at	2.24838	1.16889	2.24838	up	0	1.16889	MYNN
1557118_a_at	2.24897	1.16926	2.24897	up	0	1.16926	INTS6-AS1
227179_at	2.25033	1.17014	2.25033	up	0	1.17014	STAU2
225014_at	2.25112	1.17064	2.25112	up	0	1.17064	SMIM20
[truncated: 1,065 more rows]
