# Supplementary material for: FAS receptor regulates NOTCH activity through ERK-JAG1 axis activation and controls oral cancer stemness ability and pulmonary metastasis
Source: Cell Death Discov. 2022 Mar 5;8:101. doi: 10.1038/s41420-022-00899-5 (PMC8898312; doi:10.1038/s41420-022-00899-5)
Supplement: Supplementary file 10 — Supplementary Table 4. [file 41420_2022_899_MOESM10_ESM.xlsx]

## Sheet: 工作表1
© 2000-2018 QIAGEN. All rights reserved.
Ingenuity Canonical Pathways	-log(p-value)	Ratio	z-score	Molecules
HGF Signaling	4.8	0.217	-1.528	RAP1B,RAF1,SOS2,KRAS,IL6,MAP3K5,ELF4,PAK1,ELF3,AKT3,FRS2,ATM,PRKCA,MAP3K2,ITGA4,ETS1,MAP3K9,MAPK8,MAPK9,STAT3,RAP1A,ATF2,CDKN1A,PIK3CD,PTGS2
Acute Phase Response Signaling	3.81	0.176	1.961	RAF1,SERPING1,TCF4,FN1,NFKBIE,SOS2,SERPINA3,KRAS,IL6,MAP3K5,RBP1,SOD2,NFKBIA,F8,CFB,AKT3,SERPINE1,IL1RAP,C3,MYD88,C1S,MAPK8,MAPK9,SAA2,STAT3,IL1R1,TCF3,IL1RN,IL1B,PIK3CD
LPS/IL-1 Mediated Inhibition of RXR Function	3.04	0.153	1.528	SLC27A2,IL1RL1,ABCG1,ABCA1,HS3ST3A1,IL1R2,ALDH2,MAOB,SLC27A5,IL1RL2,ALDH3A2,HS6ST2,PPARGC1B,IL1RAP,HMGCS1,ACSL3,CPT1A,MYD88,ACOX2,MAPK8,NR1H3,MAPK9,IL1R1,PAPSS2,TLR4,LY96,IL1RN,SREBF1,APOC1,IL1B,PLTP,NDST1,ABCC4,MAOA
Pyrimidine Ribonucleotides Interconversion	2.86	0.244	-1.508	SMARCA1,NUDT5,NME4,ENTPD1,NUDT16,ENTPD3,CTPS2,AK4,NME7,RECQL,ENTPD7
Pyrimidine Ribonucleotides De Novo Biosynthesis	2.7	0.234	-1.508	SMARCA1,NUDT5,NME4,ENTPD1,NUDT16,ENTPD3,CTPS2,AK4,NME7,RECQL,ENTPD7
Leukocyte Extravasation Signaling	2.27	0.142	-1.569	RAP1B,RAC2,ICAM1,AFDN,CLDN7,TXK,CLDN4,TIMP1,CYBA,FRS2,MMP1,ITGA4,ATM,TIMP2,PRKCA,MMP28,MAPK8,GNAI1,MAPK9,MMP2,RAP1A,ARHGAP5,ITGB2,EDIL3,CLDN23,CDH5,JAM3,VAV3,PIK3CD,MMP9
Death Receptor Signaling	2.19	0.172	-2.324	NFKBIE,MAPK8,PARP8,TNFSF10,MAP3K5,FAS,TANK,NFKBIA,CASP2,BID,TNFSF15,HTRA2,CYCS,PARP11,CFLAR,BIRC3
CD40 Signaling	2.1	0.177	-1.941	ICAM1,NFKBIE,MAPK8,MAPK9,TNFAIP3,STAT3,TANK,NFKBIA,ELP1,PIK3CD,TRAF5,PTGS2,FRS2,ATM
Neuroinflammation Signaling Pathway	2.06	0.129	2.197	ICAM1,PYCARD,BDNF,TGFBR3,IDE,IL6,NGF,FAS,TGFBR2,SOD2,TGFB2,CASP1,AKT3,TLR3,STAT1,ACVR1C,BIRC3,FRS2,PLA2G12A,ATM,CXCL8,MYD88,GLS,TYK2,MAPK8,BACE1,MAPK9,IL1R1,GABRE,ATF2,SLC6A11,TLR4,GAD1,IL1B,PIK3CD,PTGS2,CFLAR,SNCA,MMP9,IRAK2
Sumoylation Pathway	2.06	0.167	-1.941	ETS1,RANBP2,MAPK8,RAN,MAPK9,RPA1,MAP3K5,FAS,CTBP1,NFKBIA,RND3,SENP6,RHOU,SENP3,SNCA,FNBP1
TREM1 Signaling	1.9	0.173	2.496	CXCL3,TLR4,CXCL8,ICAM1,MYD88,IL1RL1,CASP1,IL1B,AKT3,TLR3,STAT3,IL6,CSF2
Gα12/13 Signaling	1.87	0.148	-2.357	RAF1,NFKBIE,MAPK8,CDH24,MAPK9,KRAS,MAP3K5,LPAR3,CDH11,MYL9,LPAR6,CDH2,NFKBIA,CDH5,VAV3,AKT3,PIK3CD,FRS2,CDH13,ATM
BMP signaling pathway	1.86	0.171	-1.941	PRKACB,RAF1,FST,SMAD9,MAPK8,MAPK9,KRAS,BMPR1B,NOG,ATF2,BMPR1A,BMP7,BMP1
Notch Signaling	1.82	0.211	-2	DLL1,JAG2,CNTN1,DTX4,RBPJ,JAG1,DTX2,HEY1
Induction of Apoptosis by HIV1	1.81	0.18	-2.714	NFKBIA,NFKBIE,MAPK8,MAPK9,BID,CYCS,ELP1,HTRA2,MAP3K5,BIRC3,FAS
Huntington's Disease Signaling	1.73	0.128	1.789	SGK1,BDNF,SOS2,HSPA5,NGF,HSPA4,GNB4,CTSD,DYNC1I2,POLR2A,GNG11,CASP1,AKT3,FRS2,PRKCA,ATM,HDAC9,GLS,GNAQ,MAPK8,MAPK9,ITPR1,ZDHHC17,ATF2,DNM1,CASP2,HTT,PSME4,CYCS,PIK3CD,DNM1L,SNCA
Dendritic Cell Maturation	1.73	0.134	1.8	ICAM1,LEPR,NFKBIE,IL32,LTB,IL6,NFKBIA,IL1RL2,AKT3,LTBR,TLR3,STAT1,FRS2,ATM,MYD88,RELB,MAPK8,MAPK9,PLCL2,ATF2,STAT4,TLR4,IL1RN,IL1B,PIK3CD,CSF2
Mitotic Roles of Polo-Like Kinase	1.57	0.167	-2	SLK,PPP2CB,PPP2CA,PPP2R2A,PPP2R2B,PPM1L,ANAPC5,ANAPC10,PPP2R2C,PPP2R1B,CDC27
Role of IL-17F in Allergic Inflammatory Airway Diseases	1.36	0.174	1.89	CXCL8,RAF1,IL1B,CXCL1,IL6,CSF2,ATF2,IL11
